# Supplementary material for: Activating lattice oxygen in NiFe-based (oxy)hydroxide for water electrolysis
Source: Nat Commun. 2022 Apr 21;13:2191. doi: 10.1038/s41467-022-29875-4 (PMC9023528; doi:10.1038/s41467-022-29875-4)
Supplement: Supplementary file 3 — Source Data [file 41467_2022_29875_MOESM3_ESM.xlsx]

## Sheet: Figure 2
Figure 2a	Ni		Figure 2a	MoNi		Figure 2a	Fe		Figure 2a	MoFe		Figure 2a	NiFe-27%		Figure 2a	MoNiFe-27%		Figure 2b			Figure 2c	Ni		Figure 2c	MoNi		Figure 2c	Fe		Figure 2c	MoFe		Figure 2c	NiFe-27%		Figure 2c	MoNiFe-27%		Figure 2d	MoNiFe-27%		Figure 2d	RuO2		Figure 2d-inset	MoNiFe-before CP		Figure 2d-inset	MoNiFe-after CP
1.20017	-0.1162		1.20095	0.0342		1.2	0.00291		1.20095	0.03546		1.20001	-0.00382		1.20001	-0.00865		Ni	4.316		-0.5021	1.518		-0.50626	1.481		0.10619	1.553		-0.5382	1.489		-0.70531	1.458		-0.29474	1.476		0.000444444	1.4677		0.000444444	1.53508		1.02421	-0.1376		1.02726	-2.277
1.20117	-0.1146		1.20195	0.03357		1.201	0.00266		1.20194	0.03829		1.20101	-0.00351		1.20101	-0.00928		MoNi	55.54		-0.48905	1.519		-0.49241	1.482		0.12483	1.554		-0.51756	1.49		-0.68803	1.459		-0.2543	1.477		0.000888889	1.4839		0.000888889	1.53518		1.02521	-0.1364		1.02711	-1.475
1.20217	-0.1131		1.20294	0.03507		1.202	0.00242		1.20294	0.03688		1.202	-0.0032		1.20201	-0.00936		Fe	2.76		-0.47612	1.52		-0.47939	1.483		0.14239	1.555		-0.49662	1.491		-0.66979	1.46		-0.21275	1.478		0.00133	1.4881		0.00133	1.53518		1.0262	-0.1347		1.02764	-1.146
1.20317	-0.1116		1.20394	0.03491		1.203	0.00214		1.20394	0.03782		1.203	-0.0029		1.20301	-0.00747		MoFe	63.83		-0.46193	1.521		-0.46433	1.484		0.15987	1.556		-0.47534	1.492		-0.65189	1.461		-0.17031	1.479		0.00178	1.4889		0.00178	1.53518		1.02719	-0.1287		1.02837	-0.9599
1.20417	-0.1101		1.20494	0.03711		1.204	0.00193		1.20494	0.03861		1.204	-0.00259		1.20401	-0.00826		NiFe-27%	31.94		-0.44758	1.522		-0.4494	1.485		0.17551	1.557		-0.45469	1.493		-0.63432	1.462		-0.12744	1.48		0.00222	1.4892		0.00222	1.53518		1.02819	-0.1279		1.02919	-0.8324
1.20516	-0.1086		1.20594	0.03593		1.205	0.00168		1.20594	0.03986		1.205	-0.00225		1.20501	-0.00763		MoNiFe-27%	1910		-0.43356	1.523		-0.43498	1.486		0.19117	1.558		-0.43427	1.494		-0.61404	1.463		-0.08328	1.481		0.00267	1.4893		0.00267	1.53518		1.02919	-0.1241		1.03006	-0.74
1.20616	-0.1072		1.20694	0.03751		1.206	0.00137		1.20694	0.03837		1.206	-0.00197		1.20601	-0.007					-0.41896	1.524		-0.4193	1.487		0.20575	1.559		-0.4124	1.495		-0.59482	1.464		-0.03863	1.482		0.00311	1.4894		0.00311	1.53528		1.03018	-0.1216		1.03096	-0.669
1.20716	-0.1059		1.20794	0.03735		1.207	0.0011		1.20794	0.0368		1.207	-0.00164		1.20701	-0.00527					-0.40417	1.525		-0.40483	1.488		0.22063	1.56		-0.39212	1.496		-0.5743	1.465		0.00647	1.483		0.00356	1.4895		0.00356	1.53528		1.03118	-0.1208		1.03188	-0.6119
1.20816	-0.1045		1.20894	0.03578		1.208	0.0008522		1.20894	0.03916		1.208	-0.00133		1.20801	-0.00708					-0.38987	1.526		-0.38891	1.489		0.23679	1.561		-0.37192	1.497		-0.55284	1.466		0.05192	1.484		0.004	1.4895		0.004	1.53528		1.03218	-0.1179		1.03281	-0.5649
1.20916	-0.1032		1.20994	0.03719		1.209	0.000545		1.20994	0.03892		1.209	-0.00102		1.20901	-0.00739					-0.37479	1.527		-0.37192	1.49		0.25455	1.562		-0.35135	1.498		-0.5318	1.467		0.0976	1.485		0.00444	1.4895		0.00444	1.53538		1.03317	-0.1153		1.03375	-0.5253
1.21015	-0.1019		1.21094	0.03931		1.21	0.0002993		1.21095	0.03672		1.21	-0.0006835		1.21001	-0.00747					-0.36012	1.528		-0.35497	1.491		0.26811	1.563		-0.33059	1.499		-0.5085	1.468		0.14301	1.486		0.00489	1.4896		0.00489	1.53538		1.03417	-0.115		1.0347	-0.4912
1.21115	-0.1008		1.21194	0.03719		1.211	2.288e-05		1.21194	0.03711		1.211	-0.0004378		1.21101	-0.00692					-0.34457	1.529		-0.33809	1.492		0.28194	1.564		-0.31051	1.5		-0.48625	1.469		0.18893	1.487		0.00533	1.4896		0.00533	1.53538		1.03517	-0.111		1.03566	-0.462
1.21215	-0.09946		1.21294	0.03798		1.212	-0.0001921		1.21294	0.0368		1.212	-9.998e-05		1.21201	-0.00763					-0.32948	1.53		-0.32294	1.493		0.29535	1.565		-0.29132	1.501		-0.46357	1.47		0.23401	1.488		0.00578	1.4896		0.00578	1.53548		1.03617	-0.1095		1.03662	-0.4359
1.21315	-0.09826		1.21394	0.03766		1.213	-0.0004378		1.21394	0.03861		1.213	0.0001765		1.21301	-0.00645					-0.31462	1.531		-0.30645	1.494		0.31112	1.566		-0.27189	1.502		-0.44129	1.471		0.27898	1.489		0.00622	1.4897		0.00622	1.53548		1.03717	-0.1113		1.03759	-0.4129
1.21415	-0.0971		1.21494	0.03829		1.214	-0.000745		1.21494	0.04049		1.214	0.0004529		1.21401	-0.00676					-0.29921	1.532		-0.29031	1.495		0.3296	1.567		-0.2529	1.503		-0.41896	1.472		0.32305	1.49		0.00667	1.4897		0.00667	1.53548		1.03816	-0.1072		1.03856	-0.392
1.21514	-0.09587		1.21594	0.03979		1.215	-0.00096		1.21594	0.0401		1.215	0.0008215		1.21501	-0.00472					-0.28433	1.533		-0.27368	1.496		0.34203	1.568		-0.23284	1.504		-0.39642	1.473		0.3668	1.491		0.00711	1.4897		0.00711	1.53558		1.03916	-0.105		1.03953	-0.3726
1.21614	-0.09476		1.21693	0.04183		1.216	-0.00121		1.21694	0.03782		1.216	0.0011		1.21601	-0.00338					-0.26898	1.534		-0.25743	1.497		0.35449	1.569		-0.21389	1.505		-0.37376	1.474		0.40993	1.492		0.00756	1.4898		0.00756	1.53558		1.04016	-0.1058		1.04051	-0.3548
1.21714	-0.09372		1.21794	0.03979		1.217	-0.00142		1.21794	0.03711		1.217	0.00154		1.21701	-0.00519					-0.25407	1.535		-0.24041	1.498		0.36568	1.57		-0.19572	1.506		-0.35164	1.475		0.45225	1.493		0.008	1.4896		0.008	1.53558		1.04115	-0.1025		1.04148	-0.3385
1.21814	-0.09261		1.21894	0.04065		1.218	-0.0016		1.21894	0.03861		1.218	0.00179		1.21801	-0.00472					-0.23882	1.536		-0.22424	1.499		0.37694	1.571		-0.16673	1.507		-0.32892	1.476		0.4936	1.494		0.00844	1.4896		0.00844	1.53558		1.04215	-0.1012		1.04246	-0.3238
1.21914	-0.0916		1.21993	0.04136		1.219	-0.00182		1.21995	0.03648		1.219	0.00197		1.21901	-0.00401					-0.22446	1.537		-0.2067	1.5		0.38828	1.572		-0.14874	1.508		-0.30592	1.477					0.00889	1.4896		0.00889	1.53568		1.04315	-0.09978		1.04344	-0.3103
1.22014	-0.09052		1.22094	0.03986		1.22	-0.00197		1.22094	0.03735		1.22	0.00224		1.22	-0.00299					-0.2095	1.538		-0.19071	1.501		0.40381	1.573		-0.1296	1.509		-0.28333	1.478					0.00933	1.4895		0.00933	1.53568		1.04415	-0.0986		1.04443	-0.298
1.22113	-0.08951		1.22193	0.04144		1.221	-0.00213		1.22194	0.03884		1.221	0.00242		1.221	-0.00236					-0.19572	1.539		-0.17464	1.502		0.41547	1.574		-0.10718	1.51		-0.26059	1.479					0.00978	1.4896		0.00978	1.53568		1.04514	-0.09553		1.04541	-0.2869
1.22213	-0.0885		1.22293	0.04136		1.222	-0.00228		1.22294	0.03853		1.222	0.00262		1.222	-0.00181					-0.18085	1.54		-0.15764	1.503		0.42813	1.575		-0.08964	1.511		-0.23852	1.48					0.01022	1.4895		0.01022	1.53578		1.04614	-0.09546		1.0464	-0.2768
1.22313	-0.08742		1.22393	0.04152		1.223	-0.00231		1.22394	0.0401		1.223	0.00283		1.22301	-0.00346					-0.16673	1.541		-0.142	1.504		0.43854	1.576		-0.07289	1.512		-0.21645	1.481					0.01067	1.4896		0.01067	1.53578		1.04714	-0.09522		1.04738	-0.267
1.22413	-0.08644		1.22493	0.0434		1.224	-0.0024		1.22494	0.04034		1.224	0.00297		1.224	-0.00204					-0.15267	1.542		-0.12621	1.505		0.44963	1.577		-0.05419	1.513		-0.19443	1.482					0.01111	1.4896		0.01111	1.53588		1.04814	-0.09325		1.04837	-0.2581
1.22513	-0.08536		1.22593	0.04466		1.225	-0.00246		1.22594	0.03884		1.225	0.00311		1.225	-0.0009435					-0.13793	1.543		-0.10975	1.506		0.45954	1.578		-0.03588	1.514		-0.17289	1.483					0.01156	1.4895		0.01156	1.53588		1.04914	-0.09113		1.04936	-0.2498
1.22613	-0.08426		1.22693	0.04348		1.226	-0.00246		1.22694	0.04073		1.226	0.00328		1.22601	-0.00495					-0.12407	1.544		-0.09388	1.507		0.46909	1.579		-0.01922	1.515		-0.15095	1.484					0.012	1.4894		0.012	1.53588		1.05014	-0.08979		1.05035	-0.2418
1.22713	-0.08318		1.22793	0.04238		1.227	-0.00253		1.22794	0.03853		1.22699	0.00339		1.227	-0.0008649					-0.11008	1.545		-0.07717	1.508		0.48244	1.58		-0.000521466	1.516		-0.12872	1.485					0.01244	1.4895		0.01244	1.53588		1.05114	-0.08956		1.05134	-0.2344
1.22812	-0.08205		1.22893	0.04443		1.228	-0.0025		1.22894	0.04089		1.22799	0.00354		1.228	0.00142					-0.09523	1.546		-0.06043	1.509		0.49541	1.581					-0.10702	1.486					0.01289	1.4895		0.01289	1.53588		1.05213	-0.08932		1.05233	-0.2274
1.22912	-0.08094		1.22993	0.04474		1.229	-0.00253		1.22994	0.03924		1.22899	0.00367		1.229	0.0005504					-0.0815	1.547		-0.0445	1.51		0.50799	1.582					-0.08486	1.487					0.01333	1.4896		0.01333	1.53588		1.05313	-0.08909		1.05332	-0.2212
1.23012	-0.0799		1.23093	0.04671		1.23	-0.00259		1.23094	0.03845		1.22999	0.00377		1.23	0.0004718					-0.06692	1.548		-0.02896	1.511								-0.06339	1.488					0.01378	1.4896		0.01378	1.53598		1.05413	-0.0872		1.05431	-0.2157
1.23112	-0.07876		1.23193	0.04623		1.231	-0.00259		1.23194	0.03892		1.23099	0.00392		1.231	-0.0004718					-0.05271	1.549		-0.01341	1.512								-0.0411	1.489					0.01422	1.4896		0.01422	1.53598		1.05513	-0.08618		1.0553	-0.2099
1.23212	-0.07775		1.23293	0.04639		1.232	-0.00268		1.23294	0.039		1.23199	0.00407		1.232	0.0011					-0.03834	1.55											-0.01922	1.49					0.01467	1.4896		0.01467	1.53598		1.05612	-0.08287		1.05629	-0.2043
1.23312	-0.07673		1.23392	0.04788		1.233	-0.00277		1.23394	0.04018		1.23299	0.00422		1.233	0.00142					-0.02388	1.551																	0.01511	1.4896		0.01511	1.53598		1.05712	-0.08138		1.05729	-0.1994
1.23411	-0.07572		1.23493	0.04686		1.234	-0.0028		1.23494	0.03861		1.23399	0.00439		1.234	7.863e-05					-0.00997	1.552																	0.01556	1.4897		0.01556	1.53598		1.05812	-0.0813		1.05828	-0.1942
1.23511	-0.07467		1.23592	0.04954		1.235	-0.00293		1.23594	0.03986		1.23499	0.00454		1.235	0.0007863					0.00432	1.553																	0.016	1.4896		0.016	1.53598		1.05912	-0.08138		1.05927	-0.1896
1.23611	-0.07366		1.23692	0.04796		1.236	-0.00302		1.23694	0.03798		1.23599	0.00473		1.23599	0.00527					0.01828	1.554																	0.01644	1.4896		0.01644	1.53598		1.06012	-0.08225		1.06027	-0.1853
1.23711	-0.07265		1.23792	0.0515		1.237	-0.00311		1.23794	0.03947		1.23699	0.00487		1.237	0.0011					0.03181	1.555																	0.01689	1.4896		0.01689	1.53598		1.06112	-0.07761		1.06126	-0.1813
1.23811	-0.0717		1.23892	0.05103		1.238	-0.00317		1.23894	0.03963		1.23799	0.00498		1.238	0.000629					0.0465	1.556																	0.01733	1.4896		0.01733	1.53598		1.06212	-0.08067		1.06225	-0.1776
1.23911	-0.07065		1.23992	0.04796		1.239	-0.0032		1.23994	0.04144		1.23899	0.00514		1.239	0.00126					0.06032	1.557																	0.01778	1.4896		0.01778	1.53608		1.06312	-0.07682		1.06325	-0.1739
1.2401	-0.0697		1.24092	0.04993		1.24	-0.00323		1.24094	0.04254		1.23999	0.00527		1.24	0.0004718					0.07482	1.558																	0.01822	1.4897		0.01822	1.53608		1.06412	-0.07839		1.06424	-0.1702
1.2411	-0.06869		1.24192	0.05103		1.241	-0.00326		1.24194	0.04018		1.24099	0.00541		1.241	0.00228					0.08884	1.559																	0.01867	1.4897		0.01867	1.53608		1.06511	-0.07525		1.06524	-0.1672
1.2421	-0.06767		1.24292	0.04867		1.242	-0.00323		1.24294	0.04073		1.24199	0.00555		1.242	0.00157					0.10209	1.56																	0.01911	1.4897		0.01911	1.53608		1.06612	-0.07635		1.06623	-0.1641
1.2431	-0.06672		1.24392	0.05103		1.243	-0.00323		1.24394	0.04152		1.24299	0.0056		1.24299	0.00393																							0.01956	1.4897		0.01956	1.53608		1.06712	-0.07627		1.06723	-0.1616
1.2441	-0.06561		1.24492	0.05284		1.244	-0.00314		1.24494	0.03986		1.24399	0.00574		1.244	0.00236																							0.02	1.4897		0.02	1.53608		1.06811	-0.07588		1.06823	-0.1589
1.2451	-0.0646		1.24592	0.05127		1.245	-0.00302		1.24594	0.03821		1.24499	0.00585		1.24499	0.00464																							0.02044	1.4898		0.02044	1.53608		1.06911	-0.0747		1.06922	-0.1567
1.2461	-0.06359		1.24692	0.0515		1.246	-0.0029		1.24694	0.03869		1.24599	0.00588		1.24599	0.00488																							0.02089	1.4898		0.02089	1.53608		1.07011	-0.07179		1.07022	-0.1546
1.24709	-0.06251		1.24791	0.05512		1.247	-0.00271		1.24794	0.03979		1.24699	0.00596		1.24699	0.00511																							0.02133	1.4898		0.02133	1.53608		1.07111	-0.07226		1.07122	-0.1518
1.24809	-0.06141		1.24891	0.05433		1.248	-0.00246		1.24894	0.04057		1.24799	0.006		1.24799	0.00661																							0.02178	1.4898		0.02178	1.53618		1.07211	-0.07281		1.07221	-0.1497
1.24909	-0.06033		1.24991	0.0541		1.249	-0.00222		1.24994	0.04214		1.24899	0.00601		1.24899	0.00503																							0.02222	1.4898		0.02222	1.53618		1.07311	-0.07147		1.07321	-0.1475
1.25009	-0.05913		1.25091	0.05543		1.25	-0.00194		1.25094	0.04128		1.24999	0.00607		1.24999	0.0048																							0.02267	1.4898		0.02267	1.53618		1.0741	-0.06738		1.07421	-0.1454
1.25109	-0.058		1.25191	0.05488		1.251	-0.0017		1.25194	0.03876		1.25099	0.00603		1.25099	0.00739																							0.02311	1.4899		0.02311	1.53618		1.0751	-0.06754		1.07521	-0.1435
1.25209	-0.05674		1.25291	0.0537		1.252	-0.00142		1.25294	0.03963		1.25199	0.00605		1.25199	0.00676																							0.02356	1.4899		0.02356	1.53618		1.0761	-0.06707		1.0762	-0.1417
1.25308	-0.05554		1.25391	0.05638		1.253	-0.00111		1.25394	0.0412		1.25299	0.00601		1.25299	0.00676																							0.024	1.4899		0.024	1.53618		1.0771	-0.06621		1.0772	-0.1404
1.25408	-0.05431		1.25491	0.0574		1.254	-0.0007757		1.25494	0.04254		1.25399	0.00596		1.25399	0.00786																							0.02444	1.4899		0.02444	1.53618		1.0781	-0.06479		1.0782	-0.1386
1.25508	-0.05302		1.25591	0.0574		1.255	-0.0003457		1.25594	0.03947		1.25499	0.00594		1.25499	0.00605																							0.02489	1.4899		0.02489	1.53628		1.0791	-0.06463		1.0792	-0.1368
1.25608	-0.05173		1.25691	0.05693		1.256	5.36e-05		1.25694	0.04112		1.25599	0.00589		1.25599	0.0055																							0.02533	1.49		0.02533	1.53628		1.0801	-0.06448		1.08019	-0.1355
1.25708	-0.05041		1.25791	0.05551		1.257	0.0004529		1.25794	0.04301		1.25699	0.00583		1.25699	0.00519																							0.02578	1.49		0.02578	1.53628		1.0811	-0.064		1.08119	-0.134
1.25807	-0.049		1.25891	0.0596		1.258	0.0009136		1.25894	0.04042		1.25799	0.0058		1.25798	0.0103																							0.02622	1.49		0.02622	1.53628		1.08209	-0.06157		1.08219	-0.1321
1.25907	-0.04765		1.2599	0.06196		1.259	0.00131		1.25994	0.04089		1.25899	0.00571		1.25899	0.00778																							0.02667	1.4899		0.02667	1.53628		1.0831	-0.06337		1.08319	-0.1312
1.26007	-0.04614		1.26091	0.0596		1.26	0.0018		1.26094	0.03979		1.25999	0.00568		1.25999	0.00912																							0.02711	1.4899		0.02711	1.53628		1.08409	-0.05976		1.08419	-0.13
1.26107	-0.0447		1.2619	0.05999		1.261	0.00223		1.26194	0.0401		1.26099	0.0056		1.26099	0.00865																							0.02756	1.4899		0.02756	1.53628		1.08509	-0.05795		1.08518	-0.1285
1.26207	-0.04328		1.2629	0.06015		1.262	0.00257		1.26294	0.04073		1.26199	0.00553		1.26199	0.00881																							0.028	1.4899		0.028	1.53628		1.08609	-0.06039		1.08618	-0.1275
1.26306	-0.04175		1.2639	0.06007		1.263	0.00297		1.26394	0.04246		1.26299	0.0055		1.26299	0.00944																							0.02844	1.4899		0.02844	1.53638		1.08709	-0.06102		1.08718	-0.126
1.26406	-0.0403		1.2649	0.06062		1.264	0.00328		1.26494	0.04002		1.26399	0.00545		1.26399	0.00991																							0.02889	1.49		0.02889	1.53638		1.08809	-0.06054		1.08818	-0.1251
1.26506	-0.03886		1.2659	0.06086		1.26499	0.00359		1.26594	0.03916		1.26499	0.00542		1.26498	0.01054																							0.02933	1.49		0.02933	1.53638		1.08909	-0.0574		1.08918	-0.1242
1.26606	-0.03733		1.2669	0.06109		1.26599	0.00386		1.26694	0.04175		1.26599	0.00541		1.26599	0.00723																							0.02978	1.49		0.02978	1.53638		1.09009	-0.05771		1.09018	-0.1235
1.26705	-0.03588		1.2679	0.06322		1.26699	0.00414		1.26793	0.04521		1.26699	0.00539		1.26699	0.00684																							0.03022	1.49		0.03022	1.53638		1.09108	-0.05465		1.09118	-0.1226
1.26805	-0.03441		1.2689	0.0629		1.26799	0.00451		1.26894	0.04065		1.26799	0.00539		1.26798	0.00999																							0.03067	1.49		0.03067	1.53648		1.09208	-0.05473		1.09217	-0.1214
1.26905	-0.03293		1.2699	0.06526		1.26899	0.00481		1.26994	0.04246		1.26899	0.00536		1.26898	0.01164																							0.03111	1.49		0.03111	1.53648		1.09309	-0.05795		1.09317	-0.1205
1.27005	-0.03146		1.27089	0.06613		1.26999	0.00512		1.27094	0.04026		1.26999	0.0053		1.26998	0.01014																							0.03156	1.4901		0.03156	1.53648		1.09409	-0.05724		1.09417	-0.1196
1.27104	-0.02986		1.27189	0.06904		1.27099	0.00546		1.27194	0.04018		1.27099	0.00527		1.27099	0.00967																							0.032	1.4901		0.032	1.53648		1.09509	-0.05638		1.09517	-0.1189
1.27204	-0.02836		1.27289	0.06699		1.27199	0.00583		1.27293	0.04356		1.27199	0.00521		1.27199	0.00904																							0.03244	1.49		0.03244	1.53648		1.09608	-0.05583		1.09617	-0.118
1.27304	-0.02676		1.27389	0.07053		1.27299	0.0062		1.27394	0.0427		1.27299	0.00515		1.27298	0.01117																							0.03289	1.4901		0.03289	1.53648		1.09708	-0.05268		1.09717	-0.1177
1.27404	-0.02513		1.27489	0.06738		1.27399	0.0066		1.27494	0.0401		1.27399	0.00514		1.27398	0.01156																							0.03333	1.4901		0.03333	1.53648		1.09808	-0.05017		1.09817	-0.1168
1.27504	-0.02353		1.27589	0.06731		1.27499	0.007		1.27594	0.04222		1.27499	0.00505		1.27498	0.01203																							0.03378	1.4901		0.03378	1.53648		1.09908	-0.05307		1.09917	-0.1162
1.27603	-0.02181		1.27689	0.06746		1.27599	0.00739		1.27694	0.04317		1.27599	0.00503		1.27598	0.0114																							0.03422	1.4901		0.03422	1.53648		1.10008	-0.05394		1.10017	-0.1156
1.27703	-0.02013		1.27789	0.0699		1.27699	0.00773		1.27794	0.04112		1.27699	0.00499		1.27698	0.01337																							0.03467	1.4901		0.03467	1.53648		1.10108	-0.05079		1.10116	-0.1149
1.27803	-0.01844		1.27889	0.06849		1.27799	0.0081		1.27894	0.04104		1.27799	0.00494		1.27798	0.01061																							0.03511	1.4901		0.03511	1.53648		1.10207	-0.04891		1.10216	-0.1146
1.27902	-0.01659		1.27989	0.0677		1.27899	0.00853		1.27994	0.04207		1.27899	0.00491		1.27898	0.01384																							0.03556	1.4901		0.03556	1.53648		1.10308	-0.05174		1.10316	-0.114
1.28002	-0.01475		1.28089	0.06959		1.27999	0.00887		1.28093	0.04553		1.27999	0.00487		1.27998	0.01203																							0.036	1.4901		0.036	1.53648		1.10408	-0.05095		1.10416	-0.1137
1.28102	-0.01291		1.28188	0.0725		1.28099	0.00924		1.28194	0.04104		1.28099	0.0048		1.28098	0.01321																							0.03644	1.4902		0.03644	1.53648		1.10507	-0.04906		1.10516	-0.1137
1.28202	-0.01094		1.28288	0.0725		1.28199	0.00964		1.28294	0.04128		1.28199	0.00478		1.28198	0.01494																							0.03689	1.4902		0.03689	1.53648		1.10607	-0.04922		1.10616	-0.1131
1.28301	-0.00898		1.28388	0.07281		1.28299	0.00997		1.28394	0.04262		1.28299	0.0047		1.28297	0.01808																							0.03733	1.4902		0.03733	1.53648		1.10707	-0.04592		1.10716	-0.1131
1.28401	-0.00686		1.28488	0.07352		1.28399	0.01034		1.28494	0.04262		1.28399	0.00471		1.28398	0.0158																							0.03778	1.4902		0.03778	1.53648		1.10807	-0.04663		1.10816	-0.1128
1.28501	-0.00477		1.28588	0.07336		1.28499	0.01068		1.28593	0.04466		1.28499	0.00466		1.28497	0.01659																							0.03822	1.4902		0.03822	1.53648		1.10907	-0.0482		1.10916	-0.1125
1.286	-0.00262		1.28688	0.0769		1.28598	0.01102		1.28693	0.04694		1.28599	0.00466		1.28598	0.01486																							0.03867	1.4903		0.03867	1.53658		1.11007	-0.04545		1.11016	-0.1122
1.287	-0.0004685		1.28788	0.07792		1.28698	0.01136		1.28793	0.04395		1.28699	0.00472		1.28698	0.01368																							0.03911	1.4903		0.03911	1.53658		1.11107	-0.04537		1.11116	-0.1119
1.288	0.00159		1.28887	0.07886		1.28798	0.01166		1.28894	0.04214		1.28799	0.00471		1.28798	0.01132																							0.03956	1.4903		0.03956	1.53658		1.11207	-0.0456		1.11216	-0.1122
1.28899	0.0038		1.28988	0.07698		1.28898	0.01191		1.28993	0.04356		1.28899	0.00475		1.28898	0.01628																							0.04	1.4904		0.04	1.53648		1.11307	-0.04553		1.11316	-0.1119
1.28999	0.0061		1.29087	0.08114		1.28998	0.01228		1.29094	0.0427		1.28999	0.00486		1.28998	0.01635																							0.04044	1.4904		0.04044	1.53658		1.11406	-0.03931		1.11416	-0.1113
1.29099	0.00835		1.29187	0.08083		1.29098	0.01246		1.29194	0.04238		1.29099	0.00489		1.29098	0.01565																							0.04089	1.4904		0.04089	1.53658		1.11506	-0.04136		1.11516	-0.1116
1.29198	0.01074		1.29287	0.07989		1.29198	0.01274		1.29293	0.04356		1.29199	0.00499		1.29198	0.01345																							0.04133	1.4904		0.04133	1.53658		1.11606	-0.04285		1.11616	-0.1122
1.29298	0.01317		1.29387	0.08225		1.29298	0.01298		1.29393	0.04639		1.29299	0.00509		1.29297	0.01808																							0.04178	1.4904		0.04178	1.53658		1.11706	-0.04199		1.11716	-0.1113
1.29398	0.01547		1.29487	0.0839		1.29398	0.01317		1.29493	0.04498		1.29399	0.00519		1.29398	0.01321																							0.04222	1.4904		0.04222	1.53658		1.11806	-0.04238		1.11816	-0.111
1.29497	0.01799		1.29587	0.08209		1.29498	0.01341		1.29594	0.0427		1.29499	0.00538		1.29497	0.01832																							0.04267	1.4904		0.04267	1.53658		1.11906	-0.04167		1.11916	-0.1103
1.29597	0.02039		1.29687	0.08264		1.29598	0.0136		1.29694	0.04309		1.29599	0.0055		1.29597	0.01848																							0.04311	1.4905		0.04311	1.53668		1.12006	-0.04026		1.12016	-0.1106
1.29697	0.02291		1.29786	0.08515		1.29698	0.01378		1.29794	0.04325		1.29699	0.00568		1.29697	0.02029																							0.04356	1.4905		0.04356	1.53668		1.12106	-0.04057		1.12116	-0.111
1.29796	0.02539		1.29886	0.08767		1.29798	0.01403		1.29893	0.04505		1.29799	0.00586		1.29797	0.01824																							0.044	1.4905		0.044	1.53668		1.12206	-0.04065		1.12216	-0.1103
1.29896	0.02782		1.29986	0.08893		1.29898	0.01421		1.29993	0.04443		1.29899	0.00606		1.29898	0.01502																							0.04444	1.4905		0.04444	1.53668		1.12306	-0.03955		1.12316	-0.1094
1.29995	0.03031		1.30086	0.08838		1.29998	0.01437		1.30093	0.04356		1.29999	0.00622		1.29998	0.01565																							0.04489	1.4905		0.04489	1.53668		1.12406	-0.03947		1.12416	-0.1091
1.30095	0.03273		1.30186	0.08712		1.30098	0.01449		1.30194	0.04183		1.30099	0.00637		1.30098	0.01541																							0.04533	1.4905		0.04533	1.53668		1.12505	-0.03641		1.12516	-0.1091
1.30195	0.03513		1.30286	0.08932		1.30198	0.01458		1.30293	0.04498		1.30199	0.0065		1.30197	0.01691																							0.04578	1.4906		0.04578	1.53668		1.12606	-0.0368		1.12616	-0.1091
1.30294	0.03771		1.30386	0.08979		1.30298	0.01477		1.30393	0.04466		1.30299	0.00671		1.30297	0.01793																							0.04622	1.4906		0.04622	1.53668		1.12706	-0.03986		1.12716	-0.1088
1.30394	0.0402		1.30486	0.09019		1.30398	0.0148		1.30493	0.04521		1.30399	0.00684		1.30397	0.01659																							0.04667	1.4906		0.04667	1.53658		1.12806	-0.03711		1.12815	-0.1082
1.30494	0.04281		1.30585	0.09325		1.30498	0.01489		1.30593	0.0456		1.30499	0.00698		1.30497	0.01769																							0.04711	1.4906		0.04711	1.53658		1.12905	-0.03389		1.12915	-0.1073
1.30593	0.04542		1.30685	0.0938		1.30598	0.01501		1.30693	0.04427		1.30599	0.0072		1.30597	0.01997																							0.04756	1.4907		0.04756	1.53668		1.13005	-0.03523		1.13015	-0.107
1.30693	0.048		1.30785	0.0953		1.30698	0.01504		1.30794	0.04285		1.30699	0.00735		1.30697	0.01887																							0.048	1.4907		0.048	1.53668		1.13105	-0.03641		1.13115	-0.1067
1.30792	0.05076		1.30884	0.09821		1.30798	0.01517		1.30893	0.04474		1.30799	0.0076		1.30797	0.01793																							0.04844	1.4907		0.04844	1.53668		1.13205	-0.03515		1.13215	-0.1057
1.30892	0.0535		1.30984	0.09986		1.30898	0.01523		1.30993	0.04387		1.30899	0.00781		1.30897	0.02052																							0.04889	1.4907		0.04889	1.53668		1.13305	-0.03389		1.13315	-0.1054
1.30992	0.05623		1.31084	0.09891		1.30998	0.01526		1.31093	0.04505		1.30999	0.00801		1.30997	0.01824																							0.04933	1.4906		0.04933	1.53668		1.13405	-0.03412		1.13415	-0.1051
1.31091	0.05906		1.31184	0.09947		1.31098	0.01538		1.31194	0.04301		1.31099	0.00829		1.31097	0.0195																							0.04978	1.4904		0.04978	1.53678		1.13505	-0.03106		1.13515	-0.1045
1.31191	0.06191		1.31284	0.1021		1.31198	0.01547		1.31293	0.0445		1.31199	0.00856		1.31197	0.02076																							0.05022	1.4904		0.05022	1.53678		1.13605	-0.0342		1.13615	-0.1042
1.3129	0.06477		1.31384	0.1037		1.31298	0.01553		1.31393	0.04387		1.31299	0.00882		1.31297	0.02092																							0.05067	1.4905		0.05067	1.53678		1.13705	-0.03468		1.13715	-0.1036
1.3139	0.06772		1.31484	0.1032		1.31398	0.01563		1.31493	0.04364		1.31399	0.00917		1.31397	0.02202																							0.05111	1.4905		0.05111	1.53678		1.13805	-0.02996		1.13815	-0.1033
1.31489	0.07064		1.31583	0.104		1.31498	0.01572		1.31593	0.04702		1.31499	0.00946		1.31497	0.02233																							0.05156	1.4905		0.05156	1.53668		1.13904	-0.02949		1.13915	-0.1027
1.31589	0.07365		1.31683	0.1047		1.31598	0.01587		1.31693	0.0471		1.31599	0.00986		1.31597	0.02154																							0.052	1.4905		0.052	1.53668		1.14004	-0.02964		1.14015	-0.102
1.31688	0.07669		1.31783	0.106		1.31698	0.01596		1.31793	0.04615		1.31698	0.01019		1.31696	0.02453																							0.05244	1.4905		0.05244	1.53668		1.14104	-0.02964		1.14115	-0.1014
1.31788	0.0797		1.31883	0.1072		1.31798	0.01609		1.31893	0.04655		1.31798	0.01059		1.31797	0.0228																							0.05289	1.4905		0.05289	1.53668		1.14205	-0.03043		1.14214	-0.1008
1.31888	0.08283		1.31983	0.1097		1.31898	0.01624		1.31993	0.04498		1.31898	0.01104		1.31897	0.02076																							0.05333	1.4905		0.05333	1.53678		1.14304	-0.02917		1.14314	-0.1002
1.31987	0.08584		1.32082	0.1102		1.31998	0.01636		1.32093	0.04529		1.31998	0.01144		1.31996	0.02477																							0.05378	1.4904		0.05378	1.53678		1.14405	-0.02996		1.14414	-0.0999
1.32087	0.089		1.32182	0.1102		1.32098	0.01646		1.32193	0.04356		1.32098	0.0116		1.32097	0.02178																							0.05422	1.4905		0.05422	1.53678		1.14505	-0.03043		1.14514	-0.09929
1.32186	0.0922		1.32282	0.1136		1.32198	0.01658		1.32293	0.04537		1.32198	0.01206		1.32197	0.02178																							0.05467	1.4905		0.05467	1.53678		1.14604	-0.02846		1.14614	-0.09898
1.32286	0.0953		1.32382	0.1149		1.32298	0.01667		1.32393	0.04592		1.32298	0.01246		1.32297	0.02265																							0.05511	1.4905		0.05511	1.53678		1.14704	-0.02587		1.14714	-0.09836
1.32385	0.09862		1.32481	0.117		1.32398	0.01685		1.32493	0.04529		1.32398	0.01298		1.32397	0.02304																							0.05556	1.4905		0.05556	1.53678		1.14804	-0.02736		1.14814	-0.09806
1.32485	0.1019		1.32581	0.1175		1.32498	0.01698		1.32593	0.04623		1.32498	0.01351		1.32497	0.02147																							0.056	1.4905		0.056	1.53678		1.14904	-0.02783		1.14914	-0.09714
1.32584	0.105		1.32681	0.1196		1.32598	0.01704		1.32693	0.04788		1.32598	0.01394		1.32597	0.02249																							0.05644	1.4904		0.05644	1.53688		1.15004	-0.0261		1.15014	-0.09683
1.32684	0.1085		1.32781	0.1193		1.32698	0.01719		1.32793	0.04576		1.32698	0.01455		1.32696	0.025																							0.05689	1.4905		0.05689	1.53688		1.15104	-0.02705		1.15114	-0.09591
1.32783	0.1119		1.32881	0.1198		1.32798	0.01728		1.32893	0.04702		1.32798	0.01501		1.32797	0.02131																							0.05733	1.4905		0.05733	1.53688		1.15204	-0.02642		1.15214	-0.0956
1.32883	0.1153		1.32981	0.1201		1.32898	0.01741		1.32993	0.04498		1.32898	0.01553		1.32896	0.02689																							0.05778	1.4905		0.05778	1.53688		1.15304	-0.02351		1.15314	-0.09499
1.32982	0.1189		1.3308	0.1238		1.32998	0.01753		1.33093	0.04757		1.32998	0.01612		1.32996	0.02705																							0.05822	1.4905		0.05822	1.53688		1.15404	-0.02343		1.15413	-0.09406
1.33082	0.1225		1.3318	0.1265		1.33098	0.01768		1.33193	0.0482		1.33097	0.01667		1.33097	0.02304																							0.05867	1.4905		0.05867	1.53688		1.15504	-0.02642		1.15513	-0.09376
1.33181	0.1261		1.3328	0.1267		1.33198	0.01778		1.33293	0.04678		1.33197	0.01716		1.33196	0.02587																							0.05911	1.4905		0.05911	1.53698		1.15604	-0.02422		1.15613	-0.09284
1.3328	0.1298		1.33379	0.1316		1.33298	0.01781		1.33393	0.04647		1.33297	0.01759		1.33296	0.02508																							0.05956	1.4905		0.05956	1.53698		1.15704	-0.02555		1.15713	-0.09253
1.3338	0.1336		1.33479	0.1313		1.33397	0.01796		1.33493	0.04718		1.33397	0.01808		1.33396	0.02721																							0.06	1.4905		0.06	1.53698		1.15804	-0.02335		1.15813	-0.09191
1.33479	0.1377		1.33579	0.1335		1.33497	0.01805		1.33593	0.04899		1.33497	0.01867		1.33496	0.0254																							0.06044	1.4905		0.06044	1.53698		1.15903	-0.0228		1.15913	-0.0913
1.33579	0.1418		1.33679	0.1349		1.33597	0.01811		1.33693	0.04836		1.33597	0.01919		1.33596	0.02666																							0.06089	1.4905		0.06089	1.53698		1.16004	-0.02382		1.16013	-0.09069
1.33678	0.1462		1.33778	0.1372		1.33697	0.01821		1.33793	0.04733		1.33697	0.0198		1.33696	0.02752																							0.06133	1.4905		0.06133	1.53708		1.16103	-0.02257		1.16113	-0.09007
1.33777	0.151		1.33878	0.1385		1.33797	0.0183		1.33893	0.04474		1.33797	0.02042		1.33796	0.02846																							0.06178	1.4905		0.06178	1.53708		1.16204	-0.02359		1.16213	-0.08915
1.33877	0.156		1.33978	0.1405		1.33897	0.0183		1.33993	0.04458		1.33897	0.02097		1.33896	0.02807																							0.06222	1.4906		0.06222	1.53708		1.16303	-0.02162		1.16313	-0.08884
1.33976	0.1616		1.34077	0.1441		1.33997	0.01839		1.34093	0.04836		1.33997	0.02171		1.33996	0.02838																							0.06267	1.4906		0.06267	1.53708		1.16403	-0.02257		1.16413	-0.08792
1.34075	0.1676		1.34177	0.1445		1.34097	0.01839		1.34193	0.04788		1.34097	0.02238		1.34095	0.03059																							0.06311	1.4906		0.06311	1.53708		1.16503	-0.0217		1.16513	-0.08761
1.34174	0.1742		1.34276	0.1499		1.34197	0.01842		1.34293	0.04655		1.34196	0.02306		1.34195	0.03019																							0.06356	1.4906		0.06356	1.53708		1.16603	-0.02194		1.16612	-0.087
1.34273	0.1817		1.34376	0.1516		1.34297	0.01851		1.34393	0.04914		1.34296	0.02383		1.34296	0.0298																							0.064	1.4906		0.064	1.53708		1.16703	-0.01926		1.16712	-0.08639
1.34371	0.1899		1.34476	0.1505		1.34397	0.01851		1.34493	0.04718		1.34396	0.02469		1.34396	0.02799																							0.06444	1.4906		0.06444	1.53708		1.16803	-0.01926		1.16812	-0.08577
1.3447	0.1992		1.34575	0.1569		1.34497	0.01851		1.34593	0.04969		1.34496	0.02558		1.34496	0.02831																							0.06489	1.4906		0.06489	1.53708		1.16903	-0.01793		1.16912	-0.08516
1.34568	0.2096		1.34675	0.159		1.34597	0.01857		1.34693	0.04639		1.34596	0.02662		1.34596	0.0287																							0.06533	1.4906		0.06533	1.53708		1.17003	-0.02084		1.17012	-0.08454
1.34667	0.2211		1.34774	0.1629		1.34697	0.01861		1.34793	0.0456		1.34696	0.02773		1.34696	0.02862																							0.06578	1.4907		0.06578	1.53698		1.17103	-0.01746		1.17112	-0.08393
1.34765	0.2344		1.34874	0.1663		1.34797	0.01867		1.34893	0.04686		1.34796	0.02911		1.34796	0.0265																							0.06622	1.4907		0.06622	1.53698		1.17202	-0.01643		1.17212	-0.08362
1.34863	0.249		1.34973	0.1705		1.34897	0.01873		1.34993	0.0471		1.34895	0.03061		1.34896	0.02886																							0.06667	1.4907		0.06667	1.53698		1.17302	-0.01573		1.17312	-0.08301
1.3496	0.2656		1.35071	0.1793		1.34997	0.01879		1.35093	0.04513		1.34995	0.03224		1.34995	0.03153																							0.06711	1.4906		0.06711	1.53698		1.17403	-0.01824		1.17412	-0.08239
1.35057	0.2845		1.35171	0.1845		1.35097	0.01885		1.35193	0.04922		1.35095	0.03421		1.35096	0.02972																							0.06756	1.4906		0.06756	1.53698		1.17503	-0.01753		1.17512	-0.08209
1.35154	0.3052		1.35269	0.1921		1.35197	0.01891		1.35293	0.0493		1.35194	0.0363		1.35196	0.02894																							0.068	1.4906		0.068	1.53708		1.17603	-0.01706		1.17612	-0.08147
1.3525	0.3295		1.35367	0.2048		1.35297	0.01894		1.35392	0.05048		1.35294	0.0386		1.35295	0.03216																							0.06844	1.4906		0.06844	1.53708		1.17703	-0.01659		1.17712	-0.08086
1.35346	0.3568		1.35465	0.2195		1.35397	0.019		1.35492	0.05072		1.35394	0.04133		1.35395	0.03004																							0.06889	1.4907		0.06889	1.53708		1.17802	-0.01628		1.17811	-0.08024
1.35442	0.3882		1.35562	0.2385		1.35497	0.019		1.35593	0.04757		1.35493	0.04434		1.35495	0.03019																							0.06933	1.4907		0.06933	1.53708		1.17902	-0.01462		1.17911	-0.07963
1.35536	0.425		1.35658	0.2636		1.35597	0.0191		1.35693	0.04781		1.35593	0.04778		1.35596	0.0287																							0.06978	1.4907		0.06978	1.53708		1.18002	-0.01573		1.18011	-0.07932
1.3563	0.4674		1.35753	0.2927		1.35697	0.01913		1.35792	0.05017		1.35692	0.05153		1.35695	0.03302																							0.07022	1.4907		0.07022	1.53708		1.18102	-0.01455		1.18111	-0.07871
1.35722	0.5172		1.35847	0.3314		1.35797	0.01913		1.35893	0.04851		1.35792	0.05568		1.35795	0.03067																							0.07067	1.4907		0.07067	1.53708		1.18202	-0.01502		1.18211	-0.0784
1.35813	0.5758		1.35939	0.3811		1.35897	0.01925		1.35993	0.04812		1.35891	0.06041		1.35895	0.03177																							0.07111	1.4907		0.07111	1.53708		1.18302	-0.01573		1.18311	-0.07748
1.35903	0.6449		1.36029	0.4444		1.35997	0.01925		1.36092	0.05048		1.3599	0.0656		1.35995	0.03326																							0.07156	1.4906		0.07156	1.53708		1.18402	-0.01227		1.18411	-0.07717
1.35991	0.7269		1.36116	0.5254		1.36097	0.01928		1.36193	0.04977		1.36089	0.07153		1.36095	0.03381																							0.072	1.4906		0.072	1.53708		1.18502	-0.01345		1.18511	-0.07686
1.36076	0.8231		1.362	0.6277		1.36197	0.0194		1.36293	0.04946		1.36188	0.07828		1.36195	0.03491																							0.07244	1.4906		0.07244	1.53708		1.18602	-0.01124		1.18611	-0.07594
1.36159	0.9349		1.3628	0.7549		1.36297	0.01947		1.36392	0.05017		1.36287	0.08602		1.36295	0.03491																							0.07289	1.4906		0.07289	1.53708		1.18702	-0.0136		1.18711	-0.07564
1.3624	1.063		1.36355	0.911		1.36397	0.01956		1.36492	0.05095		1.36386	0.09505		1.36395	0.03161																							0.07333	1.4907		0.07333	1.53708		1.18802	-0.01352		1.18811	-0.07502
1.36319	1.206		1.36425	1.101		1.36497	0.01956		1.36592	0.05064		1.36484	0.1054		1.36495	0.03397																							0.07378	1.4907		0.07378	1.53708		1.18902	-0.01109		1.18911	-0.07471
1.36395	1.365		1.3649	1.323		1.36597	0.01959		1.36692	0.05079		1.36582	0.1175		1.36595	0.03507																							0.07422	1.4907		0.07422	1.53708		1.19002	-0.01085		1.19011	-0.07441
1.36469	1.535		1.36549	1.579		1.36697	0.01971		1.36793	0.04906		1.3668	0.1319		1.36695	0.03523																							0.07467	1.4907		0.07467	1.53718		1.19102	-0.01069		1.19111	-0.07349
1.36542	1.713		1.36604	1.861		1.36797	0.0198		1.36893	0.04922		1.36777	0.1486		1.36794	0.03656																							0.07511	1.4907		0.07511	1.53718		1.19202	-0.01148		1.1921	-0.07318
1.36615	1.896		1.36655	2.168		1.36897	0.01986		1.36993	0.04938		1.36874	0.1687		1.36894	0.03743																							0.07556	1.4908		0.07556	1.53718		1.19302	-0.01006		1.1931	-0.07287
1.36687	2.08		1.36702	2.502		1.36997	0.02002		1.37093	0.05001		1.36971	0.1925		1.36994	0.03751																							0.076	1.4908		0.076	1.53718		1.19402	-0.01061		1.1941	-0.07226
1.3676	2.26		1.36746	2.855		1.37097	0.02002		1.37193	0.04993		1.37066	0.2206		1.37094	0.03798																							0.07644	1.4908		0.07644	1.53718		1.19502	-0.01085		1.1951	-0.07164
1.36834	2.435		1.36788	3.221		1.37197	0.0202		1.37293	0.04914		1.37161	0.2537		1.37194	0.03696																							0.07689	1.4908		0.07689	1.53718		1.19602	-0.01054		1.1961	-0.07134
1.36909	2.601		1.36828	3.597		1.37297	0.02036		1.37392	0.05103		1.37256	0.2912		1.37294	0.03696																							0.07733	1.4908		0.07733	1.53718		1.19701	-0.00873		1.1971	-0.07072
1.36986	2.755		1.36868	3.973		1.37397	0.02036		1.37492	0.0504		1.37349	0.3329		1.37394	0.03735																							0.07778	1.4908		0.07778	1.53718		1.19801	-0.00605		1.1981	-0.07041
1.37064	2.898		1.36909	4.344		1.37497	0.02054		1.37593	0.04954		1.37443	0.3774		1.37494	0.03782																							0.07822	1.4909		0.07822	1.53718		1.19901	-0.00991		1.1991	-0.06949
1.37145	3.028		1.36948	4.729		1.37597	0.02063		1.37692	0.05142		1.37535	0.4247		1.37594	0.03892																							0.07867	1.4909		0.07867	1.53718		1.20001	-0.00865		1.2001	-0.06919
1.37228	3.138		1.36988	5.106		1.37697	0.02066		1.37792	0.0515		1.37628	0.4729		1.37694	0.04049																							0.07911	1.4909		0.07911	1.53718		1.20101	-0.00928		1.2011	-0.06857
1.37312	3.243		1.37028	5.481		1.37797	0.02079		1.37892	0.0504		1.37721	0.5221		1.37794	0.04026																							0.07956	1.4909		0.07956	1.53728		1.20201	-0.00936		1.2021	-0.06796
1.37398	3.341		1.37071	5.841		1.37897	0.02079		1.37992	0.05189		1.37813	0.5718		1.37894	0.03908																							0.08	1.4909		0.08	1.53728		1.20301	-0.00747		1.2031	-0.06765
1.37484	3.433		1.37116	6.185		1.37997	0.02088		1.38093	0.04906		1.37905	0.6231		1.37994	0.04049																							0.08044	1.4909		0.08044	1.53728		1.20401	-0.00826		1.2041	-0.06704
1.37571	3.519		1.37163	6.516		1.38097	0.02094		1.38192	0.05323		1.37998	0.6738		1.38094	0.04057																							0.08089	1.491		0.08089	1.53728		1.20501	-0.00763		1.2051	-0.06642
1.37658	3.605		1.37213	6.835		1.38197	0.02097		1.38292	0.05559		1.3809	0.7251		1.38194	0.04238																							0.08133	1.491		0.08133	1.53728		1.20601	-0.007		1.20609	-0.06611
1.37744	3.697		1.37267	7.121		1.38297	0.02103		1.38392	0.05386		1.38182	0.7761		1.38293	0.04804																							0.08178	1.491		0.08178	1.53738		1.20701	-0.00527		1.20709	-0.0655
1.37831	3.786		1.37325	7.386		1.38397	0.02097		1.38492	0.05307		1.38275	0.8249		1.38393	0.04757																							0.08222	1.491		0.08222	1.53738		1.20801	-0.00708		1.20809	-0.06458
1.37917	3.878		1.37386	7.629		1.38497	0.02094		1.38592	0.05197		1.38367	0.8734		1.38493	0.04836																							0.08267	1.491		0.08267	1.53738		1.20901	-0.00739		1.20909	-0.06427
1.38002	3.974		1.37451	7.851		1.38597	0.021		1.38692	0.05158		1.3846	0.9198		1.38592	0.05009																							0.08311	1.4908		0.08311	1.53738		1.21001	-0.00747		1.21009	-0.06366
1.38088	4.066		1.37521	8.037		1.38697	0.02091		1.38792	0.05362		1.38553	0.965		1.38692	0.05362																							0.08356	1.4909		0.08356	1.53738		1.21101	-0.00692		1.21109	-0.06304
1.38175	4.158		1.37595	8.2		1.38797	0.02097		1.38892	0.05465		1.38647	1.009		1.38792	0.05284																							0.084	1.4909		0.084	1.53748		1.21201	-0.00763		1.21209	-0.06274
1.38261	4.247		1.37674	8.337		1.38897	0.02097		1.38992	0.0541		1.3874	1.052		1.38892	0.05465																							0.08444	1.4909		0.08444	1.53748		1.21301	-0.00645		1.21309	-0.06212
1.38348	4.333		1.37756	8.445		1.38997	0.02091		1.39092	0.05512		1.38834	1.092		1.38991	0.05708																							0.08489	1.4909		0.08489	1.53748		1.21401	-0.00676		1.21409	-0.06181
1.38436	4.413		1.37843	8.531		1.39097	0.02097		1.39192	0.05465		1.38928	1.132		1.39091	0.05811																							0.08533	1.4909		0.08533	1.53758		1.21501	-0.00472		1.21509	-0.06089
1.38525	4.487		1.37933	8.589		1.39197	0.02097		1.39292	0.05331		1.39022	1.169		1.39191	0.06164																							0.08578	1.4909		0.08578	1.53758		1.21601	-0.00338		1.21609	-0.06059
1.38615	4.557		1.38028	8.621		1.39297	0.02097		1.39392	0.05323		1.39117	1.206		1.39291	0.06094																							0.08622	1.4909		0.08622	1.53758		1.21701	-0.00519		1.21709	-0.05997
1.38705	4.619		1.38127	8.632		1.39397	0.021		1.39492	0.05465		1.39211	1.241		1.39391	0.06267																							0.08667	1.4909		0.08667	1.53748		1.21801	-0.00472		1.21808	-0.05936
1.38796	4.68		1.38229	8.618		1.39497	0.021		1.39592	0.05559		1.39306	1.274		1.3949	0.06636																							0.08711	1.4909		0.08711	1.53758		1.21901	-0.00401		1.21908	-0.05874
1.38888	4.732		1.38335	8.581		1.39597	0.02106		1.39692	0.05433		1.39402	1.306		1.3959	0.06762																							0.08756	1.491		0.08756	1.53748		1.22	-0.00299		1.22008	-0.05813
1.38982	4.775		1.38444	8.523		1.39697	0.02103		1.39792	0.05512		1.39497	1.336		1.39689	0.07171																							0.088	1.491		0.088	1.53738		1.221	-0.00236		1.22108	-0.05751
1.39076	4.815		1.38557	8.44		1.39797	0.021		1.39892	0.05496		1.39593	1.365		1.39789	0.0743																							0.08844	1.491		0.08844	1.53738		1.222	-0.00181		1.22208	-0.05721
1.39172	4.843		1.38674	8.335		1.39897	0.02115		1.39992	0.05598		1.39688	1.393		1.39889	0.07493																							0.08889	1.4909		0.08889	1.53738		1.22301	-0.00346		1.22308	-0.05659
1.39268	4.864		1.38794	8.21		1.39997	0.02119		1.40091	0.05834		1.39785	1.418		1.39988	0.07706																							0.08933	1.4909		0.08933	1.53738		1.224	-0.00204		1.22408	-0.05598
1.39366	4.877		1.38917	8.064		1.40097	0.02131		1.40191	0.05811		1.39881	1.443		1.40088	0.08248																							0.08978	1.491		0.08978	1.53738		1.225	-0.0009435		1.22508	-0.05567
1.39466	4.883		1.39044	7.895		1.40197	0.02146		1.40292	0.05622		1.39977	1.467		1.40188	0.08248																							0.09022	1.491		0.09022	1.53738		1.22601	-0.00495		1.22608	-0.05506
1.39566	4.877		1.39174	7.707		1.40297	0.02152		1.40392	0.0548		1.40074	1.489		1.40287	0.0872																							0.09067	1.491		0.09067	1.53738		1.227	-0.0008649		1.22708	-0.05475
1.39669	4.861		1.39307	7.501		1.40397	0.02171		1.40492	0.05646		1.40171	1.51		1.40386	0.09129																							0.09111	1.491		0.09111	1.53738		1.228	0.00142		1.22808	-0.05414
1.39772	4.84		1.39442	7.281		1.40497	0.02189		1.40591	0.05756		1.40268	1.528		1.40486	0.0949																							0.09156	1.491		0.09156	1.53738		1.229	0.0005504		1.22908	-0.05352
1.39877	4.809		1.39579	7.046		1.40597	0.02208		1.40691	0.05763		1.40365	1.545		1.40585	0.09931																							0.092	1.491		0.092	1.53738		1.23	0.0004718		1.23008	-0.05321
1.39983	4.769		1.39718	6.802		1.40697	0.02241		1.40791	0.06047		1.40463	1.562		1.40684	0.1038																							0.09244	1.4909		0.09244	1.53738		1.231	-0.0004718		1.23108	-0.05291
1.40091	4.717		1.39859	6.544		1.40797	0.02266		1.40891	0.05842		1.40561	1.576		1.40783	0.1109																							0.09289	1.491		0.09289	1.53738		1.232	0.0011		1.23207	-0.05229
1.40199	4.659		1.40002	6.275		1.40897	0.02291		1.40991	0.05748		1.40659	1.589		1.40882	0.119																							0.09333	1.4909		0.09333	1.53738		1.233	0.00142		1.23307	-0.05199
1.4031	4.591		1.40145	6.005		1.40997	0.02324		1.41091	0.05756		1.40757	1.6		1.40981	0.1264																							0.09378	1.4909		0.09378	1.53738		1.234	7.863e-05		1.23407	-0.05137
1.40422	4.511		1.40289	5.728		1.41097	0.02349		1.41191	0.0607		1.40856	1.609		1.4108	0.1338																							0.09422	1.4909		0.09422	1.53748		1.235	0.0007863		1.23507	-0.05106
1.40534	4.428		1.40434	5.444		1.41197	0.02392		1.41291	0.06172		1.40954	1.617		1.41178	0.1451																							0.09467	1.4908		0.09467	1.53748		1.23599	0.00527		1.23607	-0.05045
1.40649	4.33		1.40578	5.164		1.41297	0.02429		1.41391	0.05866		1.41053	1.623		1.41276	0.1589																							0.09511	1.4908		0.09511	1.53748		1.237	0.0011		1.23707	-0.04984
1.40764	4.229		1.40722	4.89		1.41397	0.02466		1.41491	0.05984		1.41153	1.628		1.41374	0.1709																							0.09556	1.4908		0.09556	1.53748		1.238	0.000629		1.23807	-0.04922
1.4088	4.121		1.40865	4.617		1.41496	0.02512		1.41591	0.06259		1.41252	1.632		1.41472	0.1872																							0.096	1.4908		0.096	1.53748		1.239	0.00126		1.23907	-0.04891
1.40998	4.001		1.41007	4.355		1.41596	0.02542		1.41691	0.05929		1.41352	1.634		1.41569	0.2025																							0.09644	1.4908		0.09644	1.53748		1.24	0.0004718		1.24007	-0.04861
1.41117	3.878		1.41147	4.105		1.41696	0.02582		1.41791	0.06141		1.41452	1.635		1.41666	0.2228																							0.09689	1.4908		0.09689	1.53748		1.241	0.00228		1.24107	-0.04799
1.41235	3.756		1.41283	3.881		1.41796	0.02616		1.41891	0.06149		1.41552	1.635		1.41764	0.2419																							0.09733	1.4909		0.09733	1.53758		1.242	0.00157		1.24207	-0.04738
1.41354	3.627		1.41419	3.653		1.41896	0.02647		1.4199	0.06377		1.41652	1.632		1.4186	0.266																							0.09778	1.4909		0.09778	1.53758		1.24299	0.00393		1.24307	-0.04707
1.41474	3.498		1.41553	3.437		1.41996	0.02684		1.4209	0.06369		1.41752	1.63		1.41955	0.2971																							0.09822	1.4909		0.09822	1.53758		1.244	0.00236		1.24407	-0.04676
1.41594	3.366		1.41685	3.236		1.42096	0.02708		1.42191	0.06243		1.41853	1.626		1.42051	0.3254																							0.09867	1.4909		0.09867	1.53758		1.24499	0.00464		1.24507	-0.04615
1.41713	3.237		1.41815	3.047		1.42196	0.02717		1.4229	0.06707		1.41954	1.62		1.42145	0.3623																							0.09911	1.4909		0.09911	1.53758		1.24599	0.00488		1.24607	-0.04584
1.41833	3.108		1.41943	2.872		1.42296	0.02736		1.4239	0.06589		1.42055	1.615		1.42239	0.4023																							0.09956	1.491		0.09956	1.53758		1.24699	0.00511		1.24707	-0.04554
1.41952	2.979		1.42068	2.713		1.42396	0.02736		1.4249	0.06762		1.42156	1.607		1.42333	0.4469																							0.1	1.491		0.1	1.53768		1.24799	0.00661		1.24806	-0.04492
1.4207	2.856		1.42193	2.561		1.42496	0.02733		1.4259	0.0688		1.42257	1.599		1.42424	0.5017																							0.10044	1.491		0.10044	1.53768		1.24899	0.00503		1.24906	-0.04492
1.42189	2.733		1.42315	2.422		1.42596	0.0273		1.42689	0.07077		1.42358	1.59		1.42515	0.5665																							0.10089	1.491		0.10089	1.53768		1.24999	0.0048		1.25006	-0.04431
1.42306	2.619		1.42435	2.295		1.42696	0.02717		1.42789	0.07155		1.4246	1.581		1.42604	0.6398																							0.10133	1.4908		0.10133	1.53768		1.25099	0.00739		1.25106	-0.044
1.42423	2.506		1.42554	2.176		1.42796	0.02702		1.42889	0.07383		1.42561	1.571		1.4269	0.7278																							0.10178	1.4907		0.10178	1.53768		1.25199	0.00676		1.25206	-0.04339
1.42539	2.398		1.42672	2.064		1.42896	0.02674		1.42988	0.07997		1.42663	1.56		1.42775	0.832																							0.10222	1.4908		0.10222	1.53768		1.25299	0.00676		1.25306	-0.04339
1.42655	2.297		1.42788	1.963		1.42996	0.02647		1.43088	0.07989		1.42765	1.548		1.42856	0.9567																							0.10267	1.4908		0.10267	1.53768		1.25399	0.00786		1.25406	-0.04277
1.42769	2.201		1.42903	1.867		1.43096	0.02619		1.43187	0.08366		1.42867	1.536		1.42934	1.1																							0.10311	1.4908		0.10311	1.53768		1.25499	0.00605		1.25506	-0.04246
1.42883	2.106		1.43017	1.78		1.43196	0.02585		1.43286	0.09152		1.42969	1.523		1.43009	1.268																							0.10356	1.4908		0.10356	1.53768		1.25599	0.0055		1.25606	-0.04216
1.42995	2.026		1.4313	1.7		1.43296	0.02564		1.43385	0.09703		1.4307	1.512		1.4308	1.461																							0.104	1.4908		0.104	1.53768		1.25699	0.00519		1.25706	-0.04185
1.43107	1.947		1.43242	1.622		1.43396	0.0253		1.43485	0.1		1.43172	1.5		1.43147	1.679																							0.10444	1.4908		0.10444	1.53768		1.25798	0.0103		1.25806	-0.04124
1.43219	1.867		1.43352	1.556		1.43497	0.02484		1.43584	0.1083		1.43274	1.486		1.43211	1.918																							0.10489	1.4908		0.10489	1.53768		1.25899	0.00778		1.25906	-0.04093
1.4333	1.796		1.43463	1.49		1.43597	0.02453		1.43683	0.1124		1.43376	1.472		1.43272	2.177																							0.10533	1.4908		0.10533	1.53768		1.25999	0.00912		1.26006	-0.04062
1.43441	1.725		1.43572	1.433		1.43697	0.0241		1.43782	0.1232		1.43479	1.458		1.4333	2.454																							0.10578	1.4909		0.10578	1.53768		1.26099	0.00865		1.26106	-0.04031
1.4355	1.664		1.43681	1.378		1.43797	0.02373		1.43881	0.1292		1.43581	1.444		1.43386	2.745																							0.10622	1.4909		0.10622	1.53778		1.26199	0.00881		1.26206	-0.04001
1.43658	1.606		1.43788	1.333		1.43897	0.02349		1.4398	0.1369		1.43683	1.431		1.4344	3.05																							0.10667	1.4909		0.10667	1.53778		1.26299	0.00944		1.26306	-0.0397
1.43766	1.553		1.43895	1.291		1.43997	0.02324		1.44078	0.1474		1.43785	1.418		1.43493	3.364																							0.10711	1.4909		0.10711	1.53778		1.26399	0.00991		1.26406	-0.03939
1.43874	1.501		1.44001	1.253		1.44097	0.02303		1.44177	0.1563		1.43887	1.404		1.43545	3.679																							0.10756	1.4909		0.10756	1.53778		1.26498	0.01054		1.26506	-0.03909
1.43981	1.455		1.44106	1.221		1.44197	0.02297		1.44275	0.1639		1.43989	1.392		1.43598	3.993																							0.108	1.491		0.108	1.53778		1.26599	0.00723		1.26606	-0.03878
1.44088	1.409		1.4421	1.195		1.44297	0.02278		1.44374	0.1741		1.44091	1.378		1.43652	4.294																							0.10844	1.491		0.10844	1.53778		1.26699	0.00684		1.26706	-0.03847
1.44194	1.369		1.44313	1.174		1.44397	0.02284		1.44472	0.1839		1.44193	1.366		1.43706	4.604																							0.10889	1.491		0.10889	1.53778		1.26798	0.00999		1.26805	-0.03816
1.443	1.329		1.44416	1.155		1.44497	0.02284		1.44571	0.1937		1.44294	1.354		1.43761	4.902																							0.10933	1.491		0.10933	1.53788		1.26898	0.01164		1.26905	-0.03816
1.44405	1.295		1.44519	1.137		1.44597	0.02284		1.4467	0.2032		1.44396	1.342		1.43817	5.195																							0.10978	1.491		0.10978	1.53788		1.26998	0.01014		1.27005	-0.03816
1.44509	1.268		1.44621	1.127		1.44697	0.02297		1.44768	0.2154		1.44498	1.331		1.43874	5.48																							0.11022	1.491		0.11022	1.53788		1.27099	0.00967		1.27105	-0.03786
1.44614	1.235		1.44723	1.114		1.44797	0.02309		1.44867	0.2217		1.446	1.318		1.43934	5.743																							0.11067	1.491		0.11067	1.53788		1.27199	0.00904		1.27205	-0.03755
1.44718	1.207		1.44824	1.107		1.44897	0.02324		1.44966	0.2282		1.44701	1.308		1.43997	5.987																							0.11111	1.4911		0.11111	1.53798		1.27298	0.01117		1.27305	-0.03786
1.44823	1.18		1.44925	1.098		1.44997	0.02349		1.45065	0.2335		1.44803	1.299		1.44062	6.217																							0.11156	1.4911		0.11156	1.53798		1.27398	0.01156		1.27405	-0.03755
1.44926	1.154		1.45026	1.095		1.45097	0.02377		1.45164	0.2418		1.44904	1.288		1.4413	6.435																							0.112	1.4911		0.112	1.53798		1.27498	0.01203		1.27505	-0.03755
1.4503	1.132		1.45126	1.093		1.45197	0.0242		1.45263	0.2477		1.45006	1.28		1.442	6.634																							0.11244	1.4911		0.11244	1.53798		1.27598	0.0114		1.27605	-0.03724
1.45133	1.11		1.45227	1.089		1.45297	0.02469		1.45362	0.2548		1.45107	1.271		1.44272	6.818																							0.11289	1.4911		0.11289	1.53798		1.27698	0.01337		1.27705	-0.03511
1.45236	1.088		1.45328	1.081		1.45397	0.02506		1.45461	0.2592		1.45208	1.263		1.44346	6.99																							0.11333	1.491		0.11333	1.53798		1.27798	0.01061		1.27805	-0.03508
1.45339	1.069		1.45428	1.081		1.45496	0.0257		1.4556	0.264		1.45309	1.256		1.44422	7.146																							0.11378	1.491		0.11378	1.53798		1.27898	0.01384		1.27905	-0.03493
1.45442	1.049		1.45529	1.076		1.45596	0.02628		1.4566	0.2689		1.4541	1.249		1.44501	7.29																							0.11422	1.491		0.11422	1.53798		1.27998	0.01203		1.28005	-0.03481
1.45545	1.033		1.4563	1.071		1.45696	0.02687		1.45759	0.2721		1.45511	1.243		1.4458	7.424																							0.11467	1.491		0.11467	1.53798		1.28098	0.01321		1.28105	-0.03499
1.45647	1.016		1.4573	1.069		1.45796	0.0276		1.45859	0.2731		1.45612	1.238		1.44661	7.55																							0.11511	1.4911		0.11511	1.53808		1.28198	0.01494		1.28205	-0.03484
1.45749	1.001		1.4583	1.069		1.45896	0.02828		1.45959	0.2769		1.45713	1.233		1.44742	7.678																							0.11556	1.4911		0.11556	1.53808		1.28297	0.01808		1.28305	-0.03502
1.45851	0.988		1.45931	1.062		1.45996	0.02905		1.46058	0.2773		1.45813	1.23		1.44825	7.795																							0.116	1.4911		0.116	1.53808		1.28398	0.0158		1.28405	-0.03481
1.45954	0.9711		1.46032	1.058		1.46096	0.02979		1.46158	0.2818		1.45914	1.226		1.44907	7.912																							0.11644	1.4911		0.11644	1.53808		1.28497	0.01659		1.28505	-0.03484
1.46056	0.9582		1.46132	1.054		1.46196	0.03052		1.46257	0.2848		1.46014	1.224		1.4499	8.024																							0.11689	1.4911		0.11689	1.53808		1.28598	0.01486		1.28605	-0.0349
1.46158	0.9468		1.46233	1.052		1.46296	0.03141		1.46357	0.2884		1.46114	1.223		1.45073	8.134																							0.11733	1.4911		0.11733	1.53808		1.28698	0.01368		1.28705	-0.03484
1.4626	0.9336		1.46333	1.048		1.46396	0.03224		1.46457	0.2893		1.46214	1.222		1.45156	8.247																							0.11778	1.4909		0.11778	1.53808		1.28798	0.01132		1.28805	-0.0349
1.46361	0.9241		1.46434	1.043		1.46495	0.03316		1.46556	0.2938		1.46314	1.223		1.4524	8.356																							0.11822	1.491		0.11822	1.53808		1.28898	0.01628		1.28905	-0.03493
1.46463	0.9137		1.46534	1.042		1.46595	0.03415		1.46656	0.2967		1.46414	1.225		1.45323	8.468																							0.11867	1.491		0.11867	1.53818		1.28998	0.01635		1.29005	-0.03493
1.46564	0.9011		1.46635	1.039		1.46695	0.03513		1.46755	0.3014		1.46514	1.227		1.45406	8.582																							0.11911	1.491		0.11911	1.53818		1.29098	0.01565		1.29105	-0.03505
1.46666	0.8925		1.46735	1.034		1.46795	0.03624		1.46854	0.3056		1.46613	1.231		1.45488	8.7																							0.11956	1.491		0.11956	1.53818		1.29198	0.01345		1.29205	-0.03508
1.46767	0.882		1.46835	1.034		1.46895	0.03743		1.46954	0.3101		1.46712	1.236		1.45571	8.814																							0.12	1.4911		0.12	1.53818		1.29297	0.01808		1.29305	-0.03514
1.46869	0.8731		1.46936	1.031		1.46995	0.03869		1.47053	0.3133		1.46811	1.241		1.45653	8.935																							0.12044	1.4911		0.12044	1.53818		1.29398	0.01321		1.29405	-0.03536
1.4697	0.8655		1.47036	1.03		1.47094	0.04017		1.47152	0.3195		1.4691	1.249		1.45734	9.06																							0.12089	1.4911		0.12089	1.53818		1.29497	0.01832		1.29505	-0.03524
1.47071	0.8565		1.47136	1.03		1.47194	0.04164		1.47252	0.3235		1.47009	1.257		1.45815	9.187																							0.12133	1.4911		0.12133	1.53818		1.29597	0.01848		1.29605	-0.03533
1.47172	0.8495		1.47237	1.027		1.47294	0.04318		1.47351	0.3287		1.47108	1.267		1.45894	9.321																							0.12178	1.4911		0.12178	1.53818		1.29697	0.02029		1.29705	-0.03554
1.47273	0.8415		1.47336	1.029		1.47394	0.04496		1.4745	0.3361		1.47206	1.278		1.45974	9.459																							0.12222	1.4911		0.12222	1.53818		1.29797	0.01824		1.29805	-0.03545
1.47375	0.8344		1.47435	1.034		1.47493	0.04674		1.47549	0.3421		1.47304	1.29		1.46051	9.607																							0.12267	1.4911		0.12267	1.53818		1.29898	0.01502		1.29905	-0.03539
1.47475	0.8292		1.47535	1.034		1.47593	0.04877		1.47648	0.3497		1.47402	1.304		1.46129	9.755																							0.12311	1.4911		0.12311	1.53818		1.29998	0.01565		1.30005	-0.03542
1.47576	0.8215		1.47635	1.038		1.47693	0.05079		1.47747	0.3529		1.475	1.319		1.46206	9.91																							0.12356	1.4911		0.12356	1.53818		1.30098	0.01541		1.30105	-0.03551
1.47677	0.8166		1.47734	1.044		1.47793	0.05297		1.47846	0.361		1.47597	1.336		1.4628	10.08																							0.124	1.4912		0.124	1.53828		1.30197	0.01691		1.30205	-0.03567
1.47778	0.8114		1.47834	1.046		1.47892	0.05528		1.47945	0.3659		1.47694	1.355		1.46354	10.25																							0.12444	1.4912		0.12444	1.53828		1.30297	0.01793		1.30305	-0.03564
1.47879	0.804		1.47933	1.051		1.47992	0.05764		1.48044	0.3756		1.47791	1.374		1.46426	10.44																							0.12489	1.4912		0.12489	1.53828		1.30397	0.01659		1.30405	-0.0357
1.4798	0.8		1.48032	1.057		1.48092	0.06019		1.48143	0.3824		1.47888	1.397		1.46497	10.63																							0.12533	1.4912		0.12533	1.53828		1.30497	0.01769		1.30505	-0.03582
1.4808	0.7951		1.48131	1.062		1.48191	0.06293		1.48241	0.3916		1.47984	1.42		1.46567	10.83																							0.12578	1.4913		0.12578	1.53828		1.30597	0.01997		1.30605	-0.03585
1.48181	0.7893		1.4823	1.069		1.48291	0.06566		1.4834	0.3993		1.48081	1.445		1.46634	11.05																							0.12622	1.4913		0.12622	1.53828		1.30697	0.01887		1.30705	-0.036
1.48282	0.7868		1.48329	1.077		1.4839	0.06867		1.48439	0.4089		1.48176	1.474		1.467	11.27																							0.12667	1.4913		0.12667	1.53828		1.30797	0.01793		1.30805	-0.03588
1.48382	0.7831		1.48428	1.082		1.4849	0.07186		1.48538	0.4118		1.48272	1.503		1.46764	11.51																							0.12711	1.4913		0.12711	1.53838		1.30897	0.02052		1.30905	-0.03591
1.48483	0.7773		1.48527	1.088		1.4859	0.07509		1.48636	0.4244		1.48367	1.534		1.46828	11.75																							0.12756	1.4913		0.12756	1.53838		1.30997	0.01824		1.31005	-0.03588
1.48584	0.7745		1.48625	1.097		1.48689	0.07862		1.48735	0.4351		1.48462	1.569		1.46889	12.01																							0.128	1.4913		0.128	1.53838		1.31097	0.0195		1.31105	-0.03582
1.48684	0.7693		1.48724	1.106		1.48789	0.08225		1.48833	0.4455		1.48557	1.603		1.4695	12.27																							0.12844	1.4913		0.12844	1.53838		1.31197	0.02076		1.31205	-0.0357
1.48785	0.7672		1.48822	1.116		1.48888	0.08605		1.48932	0.455		1.48651	1.642		1.47009	12.54																							0.12889	1.4913		0.12889	1.53838		1.31297	0.02092		1.31305	-0.03576
1.48885	0.7644		1.48921	1.126		1.48987	0.09017		1.4903	0.4692		1.48745	1.682		1.47068	12.81																							0.12933	1.4912		0.12933	1.53838		1.31397	0.02202		1.31405	-0.03554
1.48985	0.7619		1.49019	1.137		1.49087	0.09441		1.49128	0.4808		1.48838	1.725		1.47123	13.11																							0.12978	1.4912		0.12978	1.53828		1.31497	0.02233		1.31505	-0.03561
1.49086	0.7607		1.49118	1.147		1.49186	0.09895		1.49226	0.4953		1.48931	1.771		1.47178	13.41																							0.13022	1.4913		0.13022	1.53828		1.31597	0.02154		1.31605	-0.03542
1.49186	0.757		1.49216	1.158		1.49286	0.1037		1.49324	0.5097		1.49024	1.818		1.47233	13.71																							0.13067	1.4913		0.13067	1.53828		1.31696	0.02453		1.31705	-0.03548
1.49286	0.7549		1.49313	1.174		1.49385	0.1087		1.49421	0.5263		1.49116	1.868		1.47284	14.03																							0.13111	1.4913		0.13111	1.53828		1.31797	0.0228		1.31805	-0.03539
1.49386	0.7549		1.49411	1.189		1.49484	0.114		1.49519	0.5412		1.49208	1.922		1.47336	14.35																							0.13156	1.4913		0.13156	1.53838		1.31897	0.02076		1.31905	-0.03533
1.49487	0.7518		1.49508	1.206		1.49583	0.1195		1.49616	0.5613		1.493	1.977		1.47386	14.68																							0.132	1.4913		0.132	1.53838		1.31996	0.02477		1.32005	-0.03533
1.49587	0.7521		1.49605	1.224		1.49683	0.1253		1.49713	0.5811		1.49391	2.036		1.47436	15.01																							0.13244	1.4913		0.13244	1.53838		1.32097	0.02178		1.32105	-0.03539
1.49687	0.7524		1.49702	1.243		1.49782	0.1316		1.4981	0.5992		1.49481	2.097		1.47485	15.35																							0.13289	1.4914		0.13289	1.53838		1.32197	0.02178		1.32205	-0.03518
1.49787	0.7509		1.49799	1.264		1.49881	0.1381		1.49907	0.6214		1.49572	2.16		1.47532	15.7																							0.13333	1.4914		0.13333	1.53838		1.32297	0.02265		1.32305	-0.03524
1.49887	0.7527		1.49896	1.285		1.4998	0.145		1.50003	0.6457		1.49661	2.229		1.47578	16.06																							0.13378	1.4914		0.13378	1.53838		1.32397	0.02304		1.32405	-0.03499
1.49987	0.753		1.49991	1.311		1.50079	0.1522		1.501	0.6709		1.49751	2.298		1.47624	16.42																							0.13422	1.4913		0.13422	1.53838		1.32497	0.02147		1.32505	-0.03493
1.50087	0.754		1.50088	1.334		1.50178	0.1598		1.50196	0.6949		1.4984	2.37		1.47671	16.77																							0.13467	1.4912		0.13467	1.53848		1.32597	0.02249		1.32605	-0.03499
1.50186	0.757		1.50183	1.362		1.50277	0.1678		1.50292	0.7208		1.49928	2.447		1.47715	17.14																							0.13511	1.4912		0.13511	1.53848		1.32696	0.025		1.32705	-0.03471
1.50286	0.7598		1.50279	1.391		1.50375	0.1764		1.50388	0.7505		1.50016	2.526		1.47759	17.51																							0.13556	1.4912		0.13556	1.53848		1.32797	0.02131		1.32805	-0.03462
1.50385	0.7626		1.50375	1.416		1.50474	0.1852		1.50483	0.7783		1.50104	2.608		1.47804	17.88																							0.136	1.4912		0.136	1.53848		1.32896	0.02689		1.32905	-0.03456
1.50485	0.7662		1.50469	1.449		1.50573	0.1947		1.50579	0.8073		1.50191	2.693		1.47848	18.25																							0.13644	1.4912		0.13644	1.53848		1.32996	0.02705		1.33005	-0.03438
1.50584	0.7699		1.50564	1.484		1.50671	0.2045		1.50675	0.8371		1.50278	2.781		1.47891	18.63																							0.13689	1.4912		0.13689	1.53848		1.33097	0.02304		1.33105	-0.03416
1.50683	0.7767		1.50659	1.514		1.5077	0.215		1.5077	0.87		1.50363	2.874		1.47932	19.02																							0.13733	1.4912		0.13733	1.53848		1.33196	0.02587		1.33205	-0.0341
1.50782	0.7813		1.50753	1.553		1.50868	0.2259		1.50865	0.9022		1.50449	2.968		1.47974	19.4																							0.13778	1.4912		0.13778	1.53858		1.33296	0.02508		1.33305	-0.03407
1.50881	0.7884		1.50847	1.589		1.50967	0.2375		1.5096	0.9376		1.50535	3.061		1.48016	19.79																							0.13822	1.4912		0.13822	1.53858		1.33396	0.02721		1.33405	-0.03413
1.5098	0.7963		1.50941	1.626		1.51065	0.2497		1.51054	0.9737		1.5062	3.163		1.48057	20.18																							0.13867	1.4913		0.13867	1.53858		1.33496	0.0254		1.33505	-0.03376
1.51079	0.8037		1.51035	1.667		1.51163	0.2623		1.51148	1.013		1.50704	3.264		1.48098	20.57																							0.13911	1.4913		0.13911	1.53858		1.33596	0.02666		1.33605	-0.03385
1.51178	0.8142		1.51129	1.706		1.51262	0.2758		1.51243	1.051		1.50787	3.375		1.48138	20.97																							0.13956	1.4913		0.13956	1.53858		1.33696	0.02752		1.33705	-0.03373
1.51276	0.8246		1.51221	1.751		1.5136	0.2896		1.51337	1.087		1.50871	3.485		1.48177	21.37																							0.14	1.4913		0.14	1.53858		1.33796	0.02846		1.33805	-0.03349
1.51374	0.8354		1.51314	1.796		1.51458	0.3043		1.51431	1.127		1.50953	3.599		1.48217	21.77																							0.14044	1.4913		0.14044	1.53858		1.33896	0.02807		1.33905	-0.03355
1.51472	0.8492		1.51407	1.84		1.51555	0.32		1.51525	1.171		1.51036	3.716		1.48254	22.19																							0.14089	1.4913		0.14089	1.53858		1.33996	0.02838		1.34005	-0.03324
1.5157	0.8621		1.51499	1.89		1.51653	0.3362		1.51618	1.213		1.51117	3.835		1.48292	22.6																							0.14133	1.4913		0.14133	1.53858		1.34095	0.03059		1.34105	-0.03327
1.51668	0.8756		1.51592	1.937		1.51751	0.3531		1.51712	1.256		1.51198	3.961		1.4833	23.01																							0.14178	1.4913		0.14178	1.53858		1.34195	0.03019		1.34205	-0.03315
1.51766	0.8913		1.51684	1.987		1.51848	0.371		1.51805	1.3		1.51279	4.09		1.48368	23.42																							0.14222	1.4912		0.14222	1.53828		1.34296	0.0298		1.34305	-0.0329
1.51864	0.9057		1.51775	2.04		1.51946	0.3897		1.51898	1.348		1.51359	4.222		1.48403	23.85																							0.14267	1.4912		0.14267	1.53808		1.34396	0.02799		1.34405	-0.03275
1.51961	0.9226		1.51867	2.092		1.52043	0.409		1.51991	1.394		1.51438	4.361		1.4844	24.27																							0.14311	1.4912		0.14311	1.53818		1.34496	0.02831		1.34505	-0.03266
1.52059	0.9395		1.51958	2.151		1.5214	0.4293		1.52083	1.447		1.51517	4.499		1.48477	24.69																							0.14356	1.4912		0.14356	1.53818		1.34596	0.0287		1.34605	-0.03238
1.52156	0.9561		1.52049	2.205		1.52237	0.4508		1.52176	1.498		1.51595	4.64		1.48512	25.12																							0.144	1.4912		0.144	1.53818		1.34696	0.02862		1.34705	-0.03229
1.52254	0.9736		1.5214	2.262		1.52334	0.4732		1.52268	1.549		1.51672	4.791		1.48547	25.55																							0.14444	1.4913		0.14444	1.53818		1.34796	0.0265		1.34805	-0.03189
1.52351	0.9883		1.5223	2.325		1.52431	0.4966		1.5236	1.6		1.5175	4.935		1.48582	25.98																							0.14489	1.4913		0.14489	1.53818		1.34896	0.02886		1.34905	-0.0317
1.52449	1.004		1.52321	2.385		1.52527	0.5205		1.52453	1.651		1.51827	5.089		1.48617	26.41																							0.14533	1.4912		0.14533	1.53818		1.34995	0.03153		1.35004	-0.03143
1.52547	1.02		1.52411	2.448		1.52624	0.546		1.52545	1.703		1.51904	5.242		1.48653	26.84																							0.14578	1.4912		0.14578	1.53818		1.35096	0.02972		1.35104	-0.03127
1.52645	1.033		1.525	2.514		1.5272	0.5721		1.52637	1.76		1.51979	5.402		1.48686	27.28																							0.14622	1.4912		0.14622	1.53818		1.35196	0.02894		1.35204	-0.031
1.52743	1.047		1.52589	2.583		1.52816	0.5998		1.52728	1.82		1.52055	5.565		1.48718	27.73																							0.14667	1.4912		0.14667	1.53818		1.35295	0.03216		1.35304	-0.03091
1.52841	1.059		1.52678	2.652		1.52912	0.6283		1.52817	1.889		1.52129	5.734		1.48753	28.16																							0.14711	1.4913		0.14711	1.53828		1.35395	0.03004		1.35404	-0.03063
1.52939	1.068		1.52767	2.724		1.53008	0.6578		1.52909	1.946		1.52203	5.903		1.48787	28.6																							0.14756	1.4913		0.14756	1.53828		1.35495	0.03019		1.35504	-0.03048
1.53038	1.079		1.52856	2.792		1.53104	0.6885		1.53	2.005		1.52277	6.075		1.48821	29.04																							0.148	1.4913		0.148	1.53828		1.35596	0.0287		1.35604	-0.0302
1.53137	1.087		1.52944	2.866		1.53199	0.7205		1.5309	2.068		1.52351	6.25		1.48854	29.48																							0.14844	1.4913		0.14844	1.53828		1.35695	0.03302		1.35704	-0.03005
1.53235	1.095		1.53032	2.943		1.53295	0.7543		1.53181	2.128		1.52423	6.431		1.48888	29.92																							0.14889	1.4914		0.14889	1.53828		1.35795	0.03067		1.35804	-0.02989
1.53334	1.104		1.53118	3.027		1.5339	0.7896		1.53271	2.195		1.52496	6.612		1.4892	30.37																							0.14933	1.4913		0.14933	1.53828		1.35895	0.03177		1.35904	-0.02946
1.53433	1.111		1.53206	3.103		1.53485	0.8255		1.53362	2.261		1.52567	6.799		1.48951	30.83																							0.14978	1.4913		0.14978	1.53828		1.35995	0.03326		1.36004	-0.02912
1.53532	1.119		1.53294	3.183		1.5358	0.863		1.53451	2.328		1.52638	6.99		1.48983	31.28																							0.15022	1.4914		0.15022	1.53828		1.36095	0.03381		1.36104	-0.02906
1.53631	1.126		1.53381	3.264		1.53674	0.9029		1.53541	2.398		1.52709	7.183		1.49015	31.73																							0.15067	1.4914		0.15067	1.53838		1.36195	0.03491		1.36204	-0.02869
1.5373	1.133		1.53468	3.343		1.53769	0.9425		1.53631	2.468		1.52779	7.377		1.49046	32.19																							0.15111	1.4913		0.15111	1.53838		1.36295	0.03491		1.36304	-0.02851
1.53828	1.142		1.53555	3.427		1.53863	0.984		1.5372	2.537		1.52849	7.576		1.49079	32.63																							0.15156	1.4914		0.15156	1.53838		1.36395	0.03161		1.36404	-0.02811
1.53927	1.15		1.53641	3.516		1.53957	1.025		1.53808	2.616		1.52919	7.776		1.4911	33.09																							0.152	1.4913		0.152	1.53838		1.36495	0.03397		1.36504	-0.02768
1.54026	1.16		1.53727	3.599		1.54051	1.069		1.53896	2.696		1.52987	7.985		1.49142	33.54																							0.15244	1.4913		0.15244	1.53838		1.36595	0.03507		1.36604	-0.02756
1.54124	1.172		1.53814	3.684		1.54145	1.114		1.53986	2.767		1.53055	8.194		1.49173	34																							0.15289	1.4914		0.15289	1.53838		1.36695	0.03523		1.36704	-0.02716
1.54222	1.182		1.53899	3.778		1.54238	1.16		1.54074	2.843		1.53124	8.403		1.49205	34.45																							0.15333	1.4914		0.15333	1.53848		1.36794	0.03656		1.36804	-0.02682
1.5432	1.196		1.53985	3.867		1.54331	1.208		1.54163	2.918		1.5319	8.621		1.49237	34.9																							0.15378	1.4914		0.15378	1.53848		1.36894	0.03743		1.36904	-0.02645
1.54418	1.21		1.54071	3.955		1.54425	1.257		1.54252	2.995		1.53257	8.839		1.49265	35.38																							0.15422	1.4914		0.15422	1.53848		1.36994	0.03751		1.37004	-0.0259
1.54516	1.225		1.54157	4.041		1.54518	1.308		1.5434	3.07		1.53324	9.06		1.49297	35.83																							0.15467	1.4914		0.15467	1.53848		1.37094	0.03798		1.37104	-0.0255
1.54613	1.242		1.54244	4.124		1.5461	1.36		1.54429	3.147		1.53389	9.287		1.49329	36.28																							0.15511	1.4914		0.15511	1.53848		1.37194	0.03696		1.37204	-0.02482
1.5471	1.26		1.5433	4.212		1.54703	1.413		1.54517	3.226		1.53455	9.515		1.49361	36.73																							0.15556	1.4914		0.15556	1.53848		1.37294	0.03696		1.37303	-0.02424
1.54808	1.278		1.54414	4.309		1.54795	1.469		1.54604	3.313		1.5352	9.745		1.49392	37.19																							0.156	1.4915		0.156	1.53848		1.37394	0.03735		1.37403	-0.02375
1.54904	1.3		1.54499	4.405		1.54885	1.538		1.54691	3.397		1.53584	9.978		1.49421	37.66																							0.15644	1.4915		0.15644	1.53848		1.37494	0.03782		1.37503	-0.02295
1.55001	1.32		1.54583	4.505		1.54977	1.6		1.54779	3.481		1.53648	10.22		1.49453	38.11																							0.15689	1.4914		0.15689	1.53848		1.37594	0.03892		1.37603	-0.02224
1.55098	1.344		1.54668	4.6		1.55068	1.662		1.54866	3.57		1.53711	10.46		1.49482	38.58																							0.15733	1.4914		0.15733	1.53858		1.37694	0.04049		1.37703	-0.02154
1.55194	1.368		1.54753	4.697		1.5516	1.722		1.54952	3.658		1.53775	10.7		1.49511	39.05																							0.15778	1.4915		0.15778	1.53858		1.37794	0.04026		1.37803	-0.02077
1.5529	1.394		1.54838	4.792		1.55251	1.785		1.55038	3.756		1.53837	10.95		1.49539	39.53																							0.15822	1.4915		0.15822	1.53858		1.37894	0.03908		1.37903	-0.02006
1.55386	1.421		1.54921	4.894		1.55342	1.85		1.55125	3.844		1.53899	11.2		1.49568	40																							0.15867	1.4915		0.15867	1.53858		1.37994	0.04049		1.38003	-0.01902
1.55482	1.448		1.55005	5		1.55433	1.914		1.55212	3.928		1.53959	11.46		1.49596	40.48																							0.15911	1.4915		0.15911	1.53858		1.38094	0.04057		1.38103	-0.01819
1.55578	1.478		1.55088	5.106		1.55524	1.981		1.55298	4.019		1.54021	11.71		1.49623	40.96																							0.15956	1.4916		0.15956	1.53848		1.38194	0.04238		1.38202	-0.01733
1.55673	1.51		1.5517	5.219		1.55614	2.049		1.55386	4.102		1.54082	11.97		1.49652	41.43																							0.16	1.4916		0.16	1.53848		1.38293	0.04804		1.38302	-0.01604
1.55768	1.541		1.55252	5.328		1.55705	2.118		1.55473	4.187		1.54141	12.24		1.49681	41.9																							0.16044	1.4916		0.16044	1.53848		1.38393	0.04757		1.38402	-0.01521
1.55863	1.575		1.55335	5.437		1.55795	2.189		1.55559	4.279		1.54201	12.5		1.49709	42.38																							0.16089	1.4916		0.16089	1.53848		1.38493	0.04836		1.38502	-0.01447
1.55958	1.61		1.55416	5.559		1.55884	2.262		1.55646	4.369		1.5426	12.77		1.49737	42.86																							0.16133	1.4916		0.16133	1.53848		1.38592	0.05009		1.38602	-0.01331
1.56052	1.646		1.55497	5.678		1.55974	2.34		1.55733	4.458		1.54319	13.04		1.49764	43.34																							0.16178	1.4916		0.16178	1.53858		1.38692	0.05362		1.38702	-0.01235
1.56147	1.684		1.55574	5.819		1.56063	2.415		1.55818	4.554		1.54377	13.32		1.4979	43.83																							0.16222	1.4916		0.16222	1.53858		1.38792	0.05284		1.38802	-0.01106
1.56241	1.722		1.55649	5.975		1.56153	2.491		1.55903	4.659		1.54434	13.6		1.49818	44.31																							0.16267	1.4916		0.16267	1.53858		1.38892	0.05465		1.38901	-0.00993
1.56335	1.761		1.5573	6.095		1.56242	2.568		1.55985	4.774		1.54492	13.88		1.49846	44.79																							0.16311	1.4916		0.16311	1.53858		1.38991	0.05708		1.39001	-0.00907
1.56429	1.803		1.5581	6.222		1.56331	2.647		1.5607	4.878		1.54549	14.16		1.49872	45.28																							0.16356	1.4916		0.16356	1.53858		1.39091	0.05811		1.39101	-0.00784
1.56522	1.846		1.55891	6.344		1.5642	2.727		1.56156	4.973		1.54605	14.45		1.49901	45.75																							0.164	1.4916		0.164	1.53858		1.39191	0.06164		1.39201	-0.00686
1.56616	1.89		1.55972	6.464		1.56508	2.808		1.5624	5.074		1.54661	14.74		1.49929	46.23																							0.16444	1.4916		0.16444	1.53868		1.39291	0.06094		1.39301	-0.00578
1.56709	1.936		1.56053	6.583		1.56597	2.89		1.56326	5.17		1.54717	15.03		1.49958	46.7																							0.16489	1.4917		0.16489	1.53868		1.39391	0.06267		1.39401	-0.00443
1.56802	1.982		1.56133	6.707		1.56685	2.973		1.56411	5.268		1.54773	15.32		1.49982	47.2																							0.16533	1.4916		0.16533	1.53868		1.3949	0.06636		1.395	-0.00311
1.56895	2.031		1.56213	6.833		1.56775	3.049		1.56497	5.365		1.54827	15.62		1.50001	47.74																							0.16578	1.4917		0.16578	1.53868		1.3959	0.06762		1.396	-0.0017
1.56987	2.079		1.56292	6.963		1.56862	3.141		1.56581	5.469		1.54882	15.92		1.50028	48.22																							0.16622	1.4917		0.16622	1.53858		1.39689	0.07171		1.397	-0.0005607
1.5708	2.129		1.56372	7.093		1.56949	3.233		1.56666	5.57		1.54936	16.22		1.50055	48.71																							0.16667	1.4917		0.16667	1.53858		1.39789	0.0743		1.398	0.0006065
1.57172	2.182		1.56451	7.221		1.57036	3.323		1.56746	5.704		1.54989	16.53		1.50081	49.2																							0.16711	1.4917		0.16711	1.53858		1.39889	0.07493		1.399	0.00174
1.57264	2.234		1.56531	7.35		1.57124	3.409		1.56824	5.851		1.55044	16.83		1.50108	49.68																							0.16756	1.4917		0.16756	1.53858		1.39988	0.07706		1.4	0.003
1.57356	2.289		1.5661	7.481		1.57212	3.501		1.56908	5.958		1.55096	17.14		1.50136	50.16																							0.168	1.4917		0.168	1.53868		1.40088	0.08248		1.40099	0.00432
1.57447	2.346		1.56689	7.612		1.573	3.587		1.56992	6.068		1.55148	17.46		1.50165	50.63																							0.16844	1.4918		0.16844	1.53858		1.40188	0.08248		1.40199	0.00571
1.57539	2.401		1.56767	7.749		1.57387	3.679		1.57076	6.174		1.55201	17.77		1.5019	51.13																							0.16889	1.4918		0.16889	1.53858		1.40287	0.0872		1.40299	0.007
1.5763	2.461		1.56845	7.885		1.57469	3.808		1.57161	6.27		1.55252	18.09		1.50219	51.6																							0.16933	1.4918		0.16933	1.53858		1.40386	0.09129		1.40399	0.00865
1.57721	2.521		1.56924	8.022		1.57555	3.906		1.57246	6.374		1.55304	18.41		1.50243	52.1																							0.16978	1.4917		0.16978	1.53868		1.40486	0.0949		1.40499	0.01001
1.57812	2.581		1.57003	8.153		1.57641	4.004		1.5733	6.478		1.55355	18.73		1.50269	52.59																							0.17022	1.4917		0.17022	1.53868		1.40585	0.09931		1.40598	0.01139
1.57902	2.644		1.57081	8.292		1.57728	4.103		1.57414	6.585		1.55406	19.05		1.50297	53.07																							0.17067	1.4917		0.17067	1.53868		1.40684	0.1038		1.40698	0.01292
1.57993	2.707		1.57158	8.432		1.57814	4.201		1.57499	6.69		1.55458	19.37		1.50323	53.56																							0.17111	1.4918		0.17111	1.53868		1.40783	0.1109		1.40798	0.01455
1.58083	2.773		1.57236	8.572		1.579	4.302		1.57582	6.802		1.55508	19.7		1.50346	54.07																							0.17156	1.4918		0.17156	1.53868		1.40882	0.119		1.40898	0.01584
1.58173	2.838		1.57312	8.725		1.57987	4.394		1.57664	6.921		1.55557	20.03		1.50372	54.56																							0.172	1.4918		0.172	1.53868		1.40981	0.1264		1.40997	0.01784
1.58263	2.906		1.57387	8.879		1.58073	4.496		1.57747	7.037		1.55607	20.36		1.50388	55.12																							0.17244	1.4918		0.17244	1.53868		1.4108	0.1338		1.41097	0.01934
1.58353	2.969		1.57462	9.038		1.58159	4.597		1.57831	7.143		1.55656	20.7		1.50399	55.71																							0.17289	1.4918		0.17289	1.53868		1.41178	0.1451		1.41197	0.02143
1.58443	3.037		1.57535	9.205		1.58244	4.699		1.57916	7.243		1.55706	21.03		1.50422	56.22																							0.17333	1.4918		0.17333	1.53868		1.41276	0.1589		1.41297	0.02334
1.58533	3.108		1.57613	9.348		1.5833	4.8		1.58001	7.343		1.55754	21.37		1.50442	56.75																							0.17378	1.4918		0.17378	1.53868		1.41374	0.1709		1.41396	0.02524
1.58622	3.181		1.5769	9.494		1.58417	4.898		1.58083	7.464		1.55802	21.71		1.50468	57.24																							0.17422	1.4919		0.17422	1.53868		1.41472	0.1872		1.41496	0.02739
1.58711	3.252		1.57766	9.642		1.58503	4.996		1.58166	7.577		1.55851	22.05		1.50493	57.74																							0.17467	1.4919		0.17467	1.53878		1.41569	0.2025		1.41596	0.02945
1.58799	3.329		1.57842	9.795		1.58589	5.098		1.5825	7.684		1.55899	22.39		1.50519	58.23																							0.17511	1.4919		0.17511	1.53878		1.41666	0.2228		1.41695	0.03181
1.58888	3.405		1.57919	9.938		1.58675	5.199		1.58334	7.791		1.55946	22.74		1.5054	58.75																							0.17556	1.4918		0.17556	1.53868		1.41764	0.2419		1.41795	0.03412
1.58976	3.482		1.57993	10.1		1.58761	5.301		1.58417	7.901		1.55993	23.09		1.50538	59.43																							0.176	1.4918		0.176	1.53868		1.4186	0.266		1.41895	0.03627
1.59064	3.565		1.58061	10.3		1.58843	5.426		1.58502	8.005		1.56039	23.44		1.50541	60.07																							0.17644	1.4918		0.17644	1.53878		1.41955	0.2971		1.41994	0.03934
1.59152	3.642		1.58133	10.48		1.58925	5.559		1.58583	8.132		1.56086	23.79		1.50563	60.59																							0.17689	1.4916		0.17689	1.53878		1.42051	0.3254		1.42094	0.04192
1.59239	3.728		1.58207	10.64		1.59008	5.678		1.58666	8.244		1.56133	24.14		1.50586	61.1																							0.17733	1.4914		0.17733	1.53868		1.42145	0.3623		1.42194	0.04434
1.59327	3.811		1.58282	10.8		1.59093	5.783		1.5875	8.349		1.5618	24.49		1.50612	61.59																							0.17778	1.4913		0.17778	1.53868		1.42239	0.4023		1.42293	0.0472
1.59414	3.897		1.58355	10.97		1.59179	5.887		1.5883	8.481		1.56225	24.85		1.50635	62.1																							0.17822	1.4913		0.17822	1.53878		1.42333	0.4469		1.42393	0.05
1.59501	3.983		1.58428	11.14		1.59263	5.998		1.58913	8.597		1.56272	25.2		1.5066	62.6																							0.17867	1.4913		0.17867	1.53878		1.42424	0.5017		1.42492	0.05276
1.59588	4.072		1.58501	11.31		1.59348	6.111		1.58997	8.702		1.56317	25.56		1.50682	63.12																							0.17911	1.4913		0.17911	1.53878		1.42515	0.5665		1.42592	0.05598
1.59675	4.158		1.58577	11.46		1.59433	6.216		1.59081	8.809		1.56363	25.92		1.50708	63.61																							0.17956	1.4912		0.17956	1.53878		1.42604	0.6398		1.42692	0.05927
1.59761	4.25		1.58651	11.62		1.59518	6.323		1.59164	8.922		1.56408	26.28		1.50734	64.1																							0.18	1.4913		0.18	1.53878		1.4269	0.7278		1.42791	0.06293
1.59847	4.342		1.58724	11.79		1.59601	6.443		1.59245	9.053		1.56453	26.64		1.50757	64.61																							0.18044	1.4913		0.18044	1.53878		1.42775	0.832		1.4289	0.06713
1.59933	4.434		1.58799	11.95		1.59681	6.587		1.59322	9.202		1.56497	27.01		1.5078	65.12																							0.18089	1.4913		0.18089	1.53888		1.42856	0.9567		1.4299	0.0715
1.60018	4.536		1.58873	12.11		1.59764	6.71		1.59405	9.32		1.56542	27.37		1.50806	65.61																							0.18133	1.4913		0.18133	1.53888		1.42934	1.1		1.43089	0.07669
1.60103	4.634		1.58946	12.28		1.59846	6.839		1.59483	9.468		1.56586	27.74		1.50826	66.14																							0.18178	1.4913		0.18178	1.53888		1.43009	1.268		1.43188	0.0824
1.60188	4.735		1.59018	12.46		1.59926	6.981		1.59565	9.588		1.5663	28.11		1.50846	66.67																							0.18222	1.4913		0.18222	1.53888		1.4308	1.461		1.43287	0.08962
1.60273	4.834		1.59086	12.66		1.6001	7.094		1.59646	9.716		1.56674	28.48		1.5086	67.24																							0.18267	1.4913		0.18267	1.53888		1.43147	1.679		1.43386	0.09751
1.60358	4.932		1.59154	12.86		1.60094	7.214		1.59724	9.859		1.56718	28.85		1.50885	67.74																							0.18311	1.4913		0.18311	1.53898		1.43211	1.918		1.43485	0.1069
1.60443	5.033		1.59224	13.05		1.60175	7.349		1.59803	10		1.5676	29.23		1.50908	68.25																							0.18356	1.4914		0.18356	1.53898		1.43272	2.177		1.43583	0.1184
1.60526	5.147		1.59294	13.24		1.6026	7.457		1.59878	10.17		1.56804	29.6		1.50923	68.81																							0.184	1.4914		0.184	1.53898		1.4333	2.454		1.43681	0.1323
1.6061	5.251		1.59365	13.42		1.60344	7.57		1.59958	10.3		1.56846	29.98		1.50945	69.33																							0.18444	1.4914		0.18444	1.53898		1.43386	2.745		1.43779	0.1501
1.60694	5.356		1.59438	13.59		1.60426	7.699		1.60043	10.4		1.56831	30.74		1.50968	69.84																							0.18489	1.4914		0.18489	1.53898		1.4344	3.05		1.43875	0.1716
1.60777	5.469		1.59508	13.78		1.6051	7.813		1.60124	10.53		1.56874	31.11		1.50994	70.33																							0.18533	1.4914		0.18533	1.53908		1.43493	3.364		1.43972	0.1983
1.60861	5.58		1.59576	13.98		1.60595	7.92		1.60206	10.65		1.56914	31.51		1.51016	70.85																							0.18578	1.4914		0.18578	1.53908		1.43545	3.679		1.44067	0.2318
1.60944	5.691		1.59646	14.17		1.60673	8.08		1.60282	10.81		1.56959	31.87		1.51033	71.4																							0.18622	1.4915		0.18622	1.53908		1.43598	3.993		1.44161	0.2742
1.61028	5.801		1.59719	14.34		1.60745	8.277		1.60361	10.95		1.56998	32.27		1.51054	71.92																							0.18667	1.4915		0.18667	1.53908		1.43652	4.294		1.44253	0.3264
1.6111	5.915		1.59791	14.51		1.6083	8.39		1.60447	11.04		1.57042	32.64		1.51078	72.43																							0.18711	1.4915		0.18711	1.53898		1.43706	4.604		1.44344	0.3921
1.61193	6.028		1.59863	14.69		1.60908	8.544		1.60531	11.15		1.57081	33.04		1.51098	72.96																							0.18756	1.4915		0.18756	1.53908		1.43761	4.902		1.44432	0.4742
1.61276	6.145		1.59931	14.89		1.60987	8.694		1.60617	11.24		1.57125	33.41		1.51112	73.53																							0.188	1.4915		0.188	1.53908		1.43817	5.195		1.44518	0.5755
1.61358	6.262		1.60002	15.07		1.61071	8.811		1.60702	11.34		1.57164	33.81		1.5113	74.07																							0.18844	1.4915		0.18844	1.53908		1.43874	5.48		1.446	0.6999
1.6144	6.382		1.60075	15.24		1.61151	8.952		1.60784	11.46		1.57204	34.21		1.51158	74.55																							0.18889	1.4915		0.18889	1.53908		1.43934	5.743		1.44678	0.8507
1.61522	6.501		1.60145	15.43		1.61235	9.069		1.60869	11.56		1.57243	34.61		1.51181	75.06																							0.18933	1.4915		0.18933	1.53908		1.43997	5.987		1.44752	1.032
1.61604	6.621		1.60218	15.6		1.61319	9.186		1.60954	11.66		1.57287	34.98		1.51198	75.61																							0.18978	1.4915		0.18978	1.53908		1.44062	6.217		1.44822	1.246
1.61686	6.741		1.60289	15.78		1.61398	9.333		1.61041	11.75		1.57326	35.38		1.51217	76.15																							0.19022	1.4915		0.19022	1.53918		1.4413	6.435		1.44886	1.495
1.61768	6.864		1.60356	15.99		1.61476	9.49		1.61123	11.87		1.57367	35.77		1.51237	76.68																							0.19067	1.4915		0.19067	1.53918		1.442	6.634		1.44945	1.78
1.6185	6.984		1.60424	16.19		1.61558	9.619		1.61207	11.98		1.57406	36.17		1.51257	77.21																							0.19111	1.4915		0.19111	1.53918		1.44272	6.818		1.45	2.096
1.61931	7.11		1.60496	16.37		1.61644	9.723		1.61293	12.07		1.57445	36.57		1.51278	77.73																							0.19156	1.4915		0.19156	1.53918		1.44346	6.99		1.45051	2.439
1.62011	7.239		1.60568	16.54		1.61728	9.834		1.61363	12.27		1.57484	36.97		1.51298	78.26																							0.192	1.4915		0.192	1.53918		1.44422	7.146		1.45099	2.799
1.62092	7.365		1.6064	16.72		1.61809	9.972		1.61435	12.46		1.57523	37.37		1.51318	78.79																							0.19244	1.4916		0.19244	1.53918		1.44501	7.29		1.45148	3.157
1.62174	7.49		1.6071	16.91		1.61891	10.1		1.61515	12.59		1.57567	37.74		1.5134	79.31																							0.19289	1.4915		0.19289	1.53918		1.4458	7.424		1.45197	3.516
1.62255	7.616		1.60778	17.11		1.61977	10.2		1.61602	12.68		1.57602	38.17		1.51365	79.81																							0.19333	1.4915		0.19333	1.53918		1.44661	7.55		1.45248	3.86
1.62334	7.752		1.60841	17.34		1.62056	10.35		1.61687	12.78		1.57641	38.57		1.51385	80.34																							0.19378	1.4915		0.19378	1.53918		1.44742	7.678		1.45301	4.186
1.62411	7.908		1.60911	17.53		1.62138	10.48		1.61772	12.88		1.5768	38.97		1.5139	80.97																							0.19422	1.4915		0.19422	1.53918		1.44825	7.795		1.45358	4.484
1.6249	8.043		1.60982	17.71		1.62223	10.59		1.6184	13.09		1.5772	39.37		1.51407	81.52																							0.19467	1.4915		0.19467	1.53918		1.44907	7.912		1.45421	4.745
1.62569	8.182		1.61051	17.91		1.62305	10.72		1.61906	13.32		1.57754	39.8		1.51425	82.06																							0.19511	1.4915		0.19511	1.53908		1.4499	8.024		1.45489	4.972
1.62648	8.323		1.61117	18.12		1.62381	10.89		1.61985	13.46		1.57794	40.2		1.51447	82.58																							0.19556	1.4916		0.19556	1.53908		1.45073	8.134		1.45561	5.162
1.62728	8.455		1.61181	18.35		1.62461	11.03		1.62069	13.57		1.57833	40.6		1.51475	83.06																							0.196	1.4916		0.196	1.53908		1.45156	8.247		1.45639	5.319
1.62807	8.596		1.61242	18.59		1.62546	11.14		1.62154	13.67		1.57868	41.03		1.51495	83.59																							0.19644	1.4916		0.19644	1.53908		1.4524	8.356		1.4572	5.448
1.62886	8.737		1.61307	18.81		1.62631	11.25		1.62237	13.78		1.57907	41.43		1.51522	84.07																							0.19689	1.4916		0.19689	1.53918		1.45323	8.468		1.45806	5.549
1.62965	8.876		1.61377	19		1.62704	11.44		1.62307	13.98		1.57946	41.83		1.51547	84.57																							0.19733	1.4916		0.19733	1.53918		1.45406	8.582		1.45895	5.623
1.63044	9.017		1.61444	19.21		1.62778	11.63		1.62383	14.14		1.57987	42.22		1.51568	85.09																							0.19778	1.4916		0.19778	1.53918		1.45488	8.7		1.45988	5.675
1.63122	9.161		1.61512	19.41		1.62851	11.82		1.62465	14.26		1.58021	42.65		1.51589	85.62																							0.19822	1.4916		0.19822	1.53918		1.45571	8.814		1.46083	5.709
1.632	9.309		1.6158	19.61		1.62936	11.93		1.6255	14.36		1.58061	43.05		1.51607	86.16																							0.19867	1.4916		0.19867	1.53918		1.45653	8.935		1.4618	5.727
1.63278	9.453		1.61648	19.81		1.6302	12.04		1.62637	14.45		1.581	43.45		1.51624	86.71																							0.19911	1.4917		0.19911	1.53918		1.45734	9.06		1.46279	5.734
1.63356	9.604		1.61715	20.02		1.63099	12.19		1.6272	14.56		1.58135	43.88		1.51643	87.25																							0.19956	1.4917		0.19956	1.53928		1.45815	9.187		1.4638	5.727
1.63434	9.748		1.6178	20.24		1.63176	12.36		1.62792	14.75		1.58174	44.28		1.51663	87.78																							0.2	1.4917		0.2	1.53928		1.45894	9.321		1.46483	5.712
1.63512	9.892		1.61843	20.47		1.6326	12.47		1.62869	14.9		1.58209	44.71		1.51683	88.31																							0.20044	1.4917		0.20044	1.53928		1.45974	9.459		1.46587	5.681
1.6359	10.04		1.61905	20.71		1.63337	12.64		1.62955	15		1.58248	45.11		1.51698	88.87																							0.20089	1.4917		0.20089	1.53928		1.46051	9.607		1.46693	5.638
1.63669	10.18		1.61972	20.92		1.63421	12.75		1.63043	15.08		1.58287	45.51		1.51717	89.41																							0.20133	1.4917		0.20133	1.53928		1.46129	9.755		1.46801	5.583
1.63746	10.33		1.62038	21.13		1.63505	12.87		1.63129	15.17		1.58322	45.94		1.51739	89.93																							0.20178	1.4916		0.20178	1.53928		1.46206	9.91		1.46911	5.512
1.63824	10.48		1.62103	21.35		1.63586	13		1.63216	15.26		1.58356	46.37		1.5176	90.45																							0.20222	1.4916		0.20222	1.53928		1.4628	10.08		1.47024	5.426
1.639	10.64		1.62171	21.55		1.63668	13.13		1.63299	15.37		1.58396	46.77		1.51782	90.97																							0.20267	1.4916		0.20267	1.53898		1.46354	10.25		1.47137	5.331
1.63977	10.79		1.62241	21.74		1.63749	13.27		1.63377	15.52		1.5843	47.2		1.51808	91.46																							0.20311	1.4916		0.20311	1.53898		1.46426	10.44		1.47253	5.221
1.64053	10.95		1.62313	21.92		1.63825	13.44		1.63459	15.64		1.58465	47.63		1.51832	91.96																							0.20356	1.4916		0.20356	1.53898		1.46497	10.63		1.47369	5.107
1.64131	11.1		1.62381	22.12		1.63907	13.57		1.63544	15.74		1.585	48.06		1.51849	92.51																							0.204	1.4916		0.204	1.53898		1.46567	10.83		1.47486	4.993
1.64208	11.25		1.62447	22.33		1.63986	13.72		1.63624	15.87		1.58539	48.46		1.51859	93.11																							0.20444	1.4916		0.20444	1.53898		1.46634	11.05		1.47601	4.883
1.64284	11.41		1.62517	22.52		1.64078	13.78		1.6369	16.1		1.58574	48.89		1.51872	93.69																							0.20489	1.4916		0.20489	1.53898		1.467	11.27		1.47715	4.785
1.64361	11.56		1.62585	22.72		1.64157	13.93		1.63775	16.2		1.58608	49.32		1.51895	94.2																							0.20533	1.4917		0.20533	1.53898		1.46764	11.51		1.47827	4.702
1.64439	11.71		1.62645	22.97		1.64243	14.03		1.63857	16.32		1.58648	49.72		1.51913	94.74																							0.20578	1.4916		0.20578	1.53908		1.46828	11.75		1.47937	4.631
1.64513	11.88		1.6271	23.19		1.64316	14.22		1.63933	16.48		1.58682	50.15		1.51936	95.25																							0.20622	1.4917		0.20622	1.53908		1.46889	12.01		1.48045	4.579
1.64586	12.06		1.62782	23.37		1.644	14.34		1.64	16.7		1.58717	50.58		1.51958	95.77																							0.20667	1.4917		0.20667	1.53908		1.4695	12.27		1.4815	4.545
1.64664	12.21		1.62848	23.58		1.64481	14.47		1.64064	16.94		1.58752	51.01		1.51981	96.28																							0.20711	1.4917		0.20711	1.53918		1.47009	12.54		1.48251	4.533
1.6474	12.37		1.62915	23.79		1.64555	14.66		1.64145	17.07		1.58791	51.41		1.52015	96.72																							0.20756	1.4917		0.20756	1.53918		1.47068	12.81		1.4835	4.539
1.64815	12.53		1.62975	24.04		1.6464	14.77		1.6423	17.17		1.58826	51.84		1.52032	97.27																							0.208	1.4917		0.208	1.53918		1.47123	13.11		1.48447	4.563
1.64888	12.71		1.63034	24.3		1.64706	15.01		1.64309	17.31		1.5886	52.27		1.52047	97.83																							0.20844	1.4917		0.20844	1.53918		1.47178	13.41		1.4854	4.613
1.64957	12.92		1.631	24.51		1.64775	15.23		1.64397	17.39		1.58895	52.7		1.52069	98.35																							0.20889	1.4917		0.20889	1.53918		1.47233	13.71		1.48632	4.671
1.6503	13.1		1.63156	24.79		1.64857	15.36		1.64477	17.52		1.5893	53.13		1.5209	98.87																							0.20933	1.4918		0.20933	1.53918		1.47284	14.03		1.4872	4.754
1.65104	13.27		1.63219	25.02		1.64943	15.46		1.64543	17.75		1.58964	53.56		1.5211	99.4																							0.20978	1.4918		0.20978	1.53918		1.47336	14.35		1.48806	4.852
1.65177	13.45		1.63284	25.24		1.65031	15.55		1.64619	17.91		1.59003	53.96		1.52129	99.94																							0.21022	1.4918		0.21022	1.53918		1.47386	14.68		1.4889	4.963
1.65253	13.61		1.63349	25.46		1.65114	15.67		1.64704	18.01		1.59034	54.42		1.52145	100.5																							0.21067	1.4918		0.21067	1.53918		1.47436	15.01		1.48971	5.095
1.65327	13.78		1.63421	25.64		1.65201	15.76		1.64787	18.12		1.59068	54.85		1.52169	101																							0.21111	1.4918		0.21111	1.53928		1.47485	15.35		1.49051	5.233
1.65403	13.94		1.63492	25.82		1.65288	15.86		1.64874	18.21		1.59103	55.28		1.52194	101.5																							0.21156	1.4918		0.21156	1.53928		1.47532	15.7		1.49129	5.387
1.65476	14.12		1.63555	26.05		1.65367	16.01		1.64953	18.35		1.59138	55.71		1.52218	102																							0.212	1.4918		0.212	1.53928		1.47578	16.06		1.49205	5.555
1.65551	14.29		1.63622	26.26		1.65448	16.14		1.65025	18.54		1.59172	56.14		1.52243	102.5																							0.21244	1.4919		0.21244	1.53928		1.47624	16.42		1.49279	5.734
1.65627	14.45		1.63689	26.47		1.65546	16.16		1.65095	18.74		1.59207	56.57		1.52253	103.1																							0.21289	1.4919		0.21289	1.53928		1.47671	16.77		1.49353	5.921
1.65701	14.62		1.63754	26.69		1.65622	16.33		1.65168	18.92		1.59242	57		1.52262	103.7																							0.21333	1.4919		0.21333	1.53928		1.47715	17.14		1.49425	6.118
1.65776	14.79		1.6382	26.9		1.65707	16.44		1.6525	19.04		1.59281	57.4		1.52287	104.2																							0.21378	1.4919		0.21378	1.53928		1.47759	17.51		1.49494	6.329
1.65849	14.97		1.6388	27.15		1.65765	16.74		1.65329	19.18		1.59316	57.83		1.52311	104.7																							0.21422	1.4918		0.21422	1.53928		1.47804	17.88		1.49563	6.548
1.65923	15.14		1.63934	27.44		1.65847	16.87		1.65411	19.3		1.5935	58.26		1.52336	105.2																							0.21467	1.4918		0.21467	1.53928		1.47848	18.25		1.4963	6.775
1.65997	15.31		1.63998	27.67		1.65931	16.98		1.65494	19.41		1.5938	58.72		1.52345	105.8																							0.21511	1.4919		0.21511	1.53928		1.47891	18.63		1.49697	7.008
1.66067	15.51		1.64063	27.89		1.66009	17.14		1.65566	19.6		1.59415	59.15		1.5237	106.3																							0.21556	1.4918		0.21556	1.53928		1.47932	19.02		1.49762	7.251
1.66142	15.68		1.64123	28.14		1.6608	17.35		1.65625	19.87		1.5945	59.58		1.52395	106.8																							0.216	1.4918		0.216	1.53928		1.47974	19.4		1.49826	7.503
1.66216	15.85		1.6418	28.41		1.66159	17.5		1.65697	20.06		1.5948	60.04		1.52404	107.4																							0.21644	1.4917		0.21644	1.53938		1.48016	19.79		1.49889	7.761
1.66288	16.04		1.64245	28.63		1.66245	17.6		1.65776	20.2		1.59515	60.47		1.52429	107.9																							0.21689	1.4918		0.21689	1.53938		1.48057	20.18		1.49952	8.025
1.66361	16.22		1.64304	28.89		1.66306	17.88		1.65842	20.43		1.59549	60.9		1.52453	108.4																							0.21733	1.4918		0.21733	1.53938		1.48098	20.57		1.50013	8.295
1.66432	16.41		1.64367	29.12		1.66385	18.03		1.65913	20.62		1.59579	61.36		1.52478	108.9																							0.21778	1.4918		0.21778	1.53938		1.48138	20.97		1.50073	8.575
1.66506	16.58		1.6443	29.35		1.66451	18.27		1.65989	20.78		1.59614	61.79		1.52487	109.5																							0.21822	1.4918		0.21822	1.53938		1.48177	21.37		1.50132	8.86
1.66576	16.78		1.64494	29.58		1.66525	18.46		1.65898	22.06		1.59644	62.25		1.52512	110																							0.21867	1.4919		0.21867	1.53938		1.48217	21.77		1.50191	9.149
1.66648	16.97		1.64549	29.86		1.66597	18.66		1.6587	22.91		1.59674	62.71		1.52522	110.6																							0.21911	1.4919		0.21911	1.53938		1.48254	22.19		1.50248	9.447
1.66719	17.16		1.64614	30.08		1.66676	18.81		1.65943	23.09		1.59709	63.14		1.52546	111.1																							0.21956	1.4919		0.21956	1.53938		1.48292	22.6		1.50305	9.751
1.66794	17.33		1.64681	30.29		1.66759	18.93		1.66021	23.24		1.59744	63.57		1.52571	111.6																							0.22	1.4919		0.22	1.53938		1.4833	23.01		1.5036	10.06
1.66865	17.52		1.64749	30.49		1.66837	19.09		1.66091	23.44		1.59774	64.03		1.52595	112.1																							0.22044	1.4919		0.22044	1.53938		1.48368	23.42		1.50416	10.37
1.66941	17.68		1.64804	30.77		1.66895	19.39		1.66149	23.72		1.59804	64.49		1.52605	112.7																							0.22089	1.4919		0.22089	1.53938		1.48403	23.85		1.5047	10.69
1.67014	17.86		1.64865	31.02		1.66807	20.74		1.66114	24.62		1.59839	64.92		1.52629	113.2																							0.22133	1.4919		0.22133	1.53938		1.4844	24.27		1.50524	11.01
1.67087	18.04		1.64925	31.27		1.66882	20.92		1.66089	25.46		1.59869	65.38		1.52654	113.7																							0.22178	1.4919		0.22178	1.53938		1.48477	24.69		1.50577	11.34
1.67151	18.28		1.64985	31.52		1.66971	21		1.66159	25.66		1.59903	65.81		1.52664	114.3																							0.22222	1.4919		0.22222	1.53948		1.48512	25.12		1.5063	11.67
1.67224	18.46		1.65041	31.8		1.67051	21.14		1.6622	25.92		1.59934	66.27		1.52688	114.8																							0.22267	1.492		0.22267	1.53948		1.48547	25.55		1.50681	12.01
1.67292	18.67		1.65101	32.05		1.67127	21.31		1.66272	26.24		1.59958	66.77		1.52713	115.3																							0.22311	1.492		0.22311	1.53948		1.48582	25.98		1.50733	12.35
1.67359	18.89		1.65166	32.27		1.67191	21.57		1.66343	26.43		1.59992	67.2		1.52737	115.8																							0.22356	1.492		0.22356	1.53948		1.48617	26.41		1.50784	12.69
1.67426	19.11		1.65226	32.52		1.6726	21.79		1.66421	26.58		1.60027	67.63		1.52762	116.3																							0.224	1.492		0.224	1.53948		1.48653	26.84		1.50834	13.04
1.67497	19.3		1.65283	32.79		1.67331	22		1.66494	26.76		1.60057	68.09		1.52771	116.9																							0.22444	1.492		0.22444	1.53948		1.48686	27.28		1.50884	13.39
1.67492	20		1.65348	33.01		1.67416	22.11		1.66555	27.02		1.60087	68.55		1.52781	117.5																							0.22489	1.492		0.22489	1.53948		1.48718	27.73		1.50932	13.75
1.67547	20.3		1.65408	33.26		1.67495	22.26		1.66616	27.28		1.60122	68.98		1.52791	118.1																							0.22533	1.492		0.22533	1.53958		1.48753	28.16		1.50979	14.12
1.67618	20.49		1.65472	33.49		1.6757	22.44		1.6668	27.52		1.60157	69.41		1.52815	118.6																							0.22578	1.492		0.22578	1.53958		1.48787	28.6		1.51029	14.47
1.6769	20.68		1.65537	33.71		1.67657	22.53		1.6675	27.72		1.60187	69.87		1.5284	119.1																							0.22622	1.492		0.22622	1.53958		1.48821	29.04		1.51076	14.84
1.6776	20.88		1.65599	33.95		1.67747	22.6		1.66799	28.06		1.60221	70.3		1.52849	119.7																							0.22667	1.492		0.22667	1.53958		1.48854	29.48		1.51123	15.21
1.67824	21.12		1.65657	34.21		1.67828	22.74		1.66852	28.38		1.60252	70.76		1.52874	120.2																							0.22711	1.4921		0.22711	1.53948		1.48888	29.92		1.51169	15.59
1.67895	21.31		1.65713	34.49		1.67908	22.88		1.66922	28.58		1.60282	71.22		1.52853	121																							0.22756	1.4921		0.22756	1.53948		1.4892	30.37		1.51216	15.96
1.67963	21.52		1.65644	35.55		1.67994	22.98		1.66993	28.77		1.60312	71.68		1.52863	121.6																							0.228	1.4921		0.228	1.53948		1.48951	30.83		1.5126	16.35
1.68035	21.71		1.65602	36.44		1.68059	23.23		1.67063	28.97		1.60342	72.14		1.52887	122.1																							0.22844	1.4921		0.22844	1.53948		1.48983	31.28		1.51305	16.74
1.68102	21.93		1.65656	36.73		1.68116	23.54		1.67139	29.13		1.60368	72.63		1.52897	122.7																							0.22889	1.4921		0.22889	1.53948		1.49015	31.73		1.5135	17.12
1.68169	22.15		1.65713	37		1.68188	23.74		1.67208	29.34		1.60407	73.03		1.52921	123.2																							0.22933	1.4921		0.22933	1.53948		1.49046	32.19		1.51394	17.51
1.68236	22.37		1.65775	37.24		1.68266	23.9		1.67278	29.54		1.60432	73.52		1.52946	123.7																							0.22978	1.4921		0.22978	1.53948		1.49079	32.63		1.51439	17.9
1.68307	22.56		1.65837	37.48		1.68346	24.04		1.6734	29.79		1.60462	73.98		1.52956	124.3																							0.23022	1.4921		0.23022	1.53948		1.4911	33.09		1.51481	18.3
1.68377	22.76		1.65902	37.7		1.68423	24.21		1.67387	30.15		1.60493	74.44		1.52935	125.1																							0.23067	1.4921		0.23067	1.53948		1.49142	33.54		1.51524	18.7
1.68447	22.96		1.65967	37.92		1.68505	24.34		1.67443	30.44		1.60527	74.87		1.52944	125.7																							0.23111	1.4921		0.23111	1.53948		1.49173	34		1.51567	19.1
1.68518	23.15		1.66032	38.14		1.68588	24.46		1.67512	30.65		1.60557	75.33		1.52969	126.2																							0.23156	1.492		0.23156	1.53948		1.49205	34.45		1.51608	19.51
1.68588	23.35		1.66099	38.35		1.68677	24.54		1.67564	30.97		1.60586	75.8		1.52994	126.7																							0.232	1.4918		0.232	1.53948		1.49237	34.9		1.51651	19.91
1.68554	24.24		1.66159	38.6		1.68753	24.71		1.67613	31.31		1.60616	76.26		1.53003	127.3																							0.23244	1.4918		0.23244	1.53948		1.49265	35.38		1.51692	20.32
1.68602	24.59		1.66211	38.9		1.6881	25.02		1.67683	31.51		1.60642	76.75		1.53028	127.8																							0.23289	1.4918		0.23289	1.53948		1.49297	35.83		1.51732	20.74
1.6867	24.8		1.66263	39.2		1.68876	25.26		1.67744	31.77		1.60676	77.18		1.53052	128.3																							0.23333	1.4918		0.23333	1.53948		1.49329	36.28		1.51772	21.16
1.68738	25.01		1.66328	39.42		1.6895	25.45		1.67672	32.92		1.60706	77.64		1.53062	128.9																							0.23378	1.4917		0.23378	1.53958		1.49361	36.73		1.51812	21.58
1.68804	25.24		1.66382	39.71		1.6904	25.52		1.67633	33.85		1.60737	78.1		1.53086	129.4																							0.23422	1.4917		0.23422	1.53958		1.49392	37.19		1.51852	22
1.68866	25.49		1.66417	40.12		1.69127	25.61		1.67679	34.21		1.60767	78.56		1.53111	129.9																							0.23467	1.4917		0.23467	1.53958		1.49421	37.66		1.51892	22.42
1.68924	25.77		1.66474	40.39		1.692	25.81		1.67738	34.48		1.60797	79.02		1.53121	130.5																							0.23511	1.4917		0.23511	1.53958		1.49453	38.11		1.5193	22.85
1.68993	25.98		1.66534	40.64		1.6928	25.95		1.6781	34.67		1.60827	79.48		1.53145	131																							0.23556	1.4917		0.23556	1.53958		1.49482	38.58		1.51969	23.28
1.69063	26.18		1.66599	40.86		1.69348	26.18		1.67877	34.89		1.60857	79.94		1.5317	131.5																							0.236	1.4918		0.236	1.53958		1.49511	39.05		1.52007	23.71
1.69131	26.39		1.66658	41.12		1.69428	26.32		1.67925	35.24		1.60892	80.37		1.53134	132.4																							0.23644	1.4918		0.23644	1.53958		1.49539	39.53		1.52043	24.16
1.69195	26.63		1.6672	41.36		1.6952	26.38		1.67969	35.61		1.60917	80.86		1.53113	133.2																							0.23689	1.4918		0.23689	1.53958		1.49568	40		1.5208	24.6
1.6926	26.86		1.66781	41.6		1.69404	27.93		1.68005	36.04		1.60952	81.29		1.53138	133.7																							0.23733	1.4918		0.23733	1.53968		1.49596	40.48		1.52118	25.03
1.6933	27.06		1.66845	41.83		1.69438	28.4		1.68046	36.43		1.60982	81.75		1.53148	134.3																							0.23778	1.4918		0.23778	1.53968		1.49623	40.96		1.52157	25.46
1.69397	27.28		1.66911	42.04		1.69512	28.59		1.68085	36.84		1.61012	82.21		1.53172	134.8																							0.23822	1.4918		0.23822	1.53968		1.49652	41.43		1.52192	25.91
1.6947	27.46		1.66973	42.28		1.69573	28.87		1.68133	37.19		1.61041	82.68		1.53182	135.4																							0.23867	1.4919		0.23867	1.53968		1.49681	41.9		1.52229	26.35
1.69537	27.68		1.67035	42.52		1.69661	28.95		1.68195	37.44		1.61071	83.14		1.53191	136																							0.23911	1.4919		0.23911	1.53978		1.49709	42.38		1.52266	26.79
1.69604	27.9		1.67097	42.76		1.69748	29.05		1.68261	37.67		1.61101	83.6		1.53201	136.6																							0.23956	1.4919		0.23956	1.53978		1.49737	42.86		1.52302	27.24
1.69671	28.12		1.67162	42.98		1.69825	29.21		1.68307	38.03		1.61136	84.03		1.53225	137.1																							0.24	1.4919		0.24	1.53978		1.49764	43.34		1.52333	27.72
1.6973	28.39		1.67225	43.21		1.69906	29.35		1.68346	38.44		1.61166	84.49		1.5322	137.8																							0.24044	1.4919		0.24044	1.53978		1.4979	43.83		1.52369	28.17
1.69793	28.64		1.67284	43.47		1.6995	29.75		1.68392	38.8		1.61192	84.98		1.53229	138.4																							0.24089	1.4919		0.24089	1.53978		1.49818	44.31		1.52406	28.61
1.69858	28.87		1.6736	43.62		1.70037	29.84		1.68451	39.07		1.61217	85.47		1.53239	139																							0.24133	1.492		0.24133	1.53988		1.49846	44.79		1.5244	29.07
1.69925	29.09		1.67428	43.82		1.70125	29.93		1.68514	39.32		1.61247	85.93		1.53263	139.5																							0.24178	1.4919		0.24178	1.53988		1.49872	45.28		1.52474	29.53
1.69855	30.22		1.67488	44.07		1.70216	29.99		1.68557	39.7		1.61277	86.39		1.53288	140																							0.24222	1.492		0.24222	1.53968		1.49901	45.75		1.52508	29.99
1.69832	31.04		1.6755	44.31		1.7029	30.18		1.686	40.08		1.61312	86.82		1.53313	140.5																							0.24267	1.492		0.24267	1.53968		1.49929	46.23		1.52488	30.83
1.69889	31.32		1.67609	44.57		1.70308	30.77		1.68655	40.38		1.61342	87.28		1.53322	141.1																							0.24311	1.492		0.24311	1.53968		1.49958	46.7		1.52518	31.32
1.69952	31.57		1.67653	44.92		1.7037	31.04		1.68704	40.72		1.61368	87.77		1.53347	141.6																							0.24356	1.492		0.24356	1.53968		1.49982	47.2		1.52552	31.78
1.70016	31.81		1.67698	45.27		1.70422	31.38		1.68753	41.06		1.61398	88.23		1.53371	142.1																							0.244	1.492		0.244	1.53968		1.50001	47.74		1.52582	32.27
1.70074	32.09		1.67745	45.6		1.70479	31.69		1.68817	41.3		1.61426	88.7		1.53381	142.7																							0.24444	1.492		0.24444	1.53968		1.50028	48.22		1.52616	32.73
1.70138	32.33		1.67804	45.86		1.7055	31.9		1.68881	41.54		1.61457	89.16		1.5339	143.3																							0.24489	1.492		0.24489	1.53968		1.50055	48.71		1.52651	33.19
1.702	32.58		1.67859	46.14		1.70632	32.03		1.68911	42.01		1.61487	89.62		1.5343	143.7																							0.24533	1.492		0.24533	1.53968		1.50081	49.2		1.52683	33.66
1.70262	32.83		1.67924	46.36		1.70694	32.3		1.68953	42.4		1.61517	90.08		1.5344	144.3																							0.24578	1.492		0.24578	1.53968		1.50108	49.68		1.52717	34.12
1.70335	33.01		1.67989	46.58		1.70584	33.81		1.68999	42.76		1.61542	90.57		1.53464	144.8																							0.24622	1.492		0.24622	1.53968		1.50136	50.16		1.52743	34.64
1.70398	33.26		1.68049	46.83		1.70555	34.73		1.69015	43.32		1.61577	91		1.53474	145.4																							0.24667	1.4921		0.24667	1.53978		1.50165	50.63		1.52777	35.1
1.70457	33.53		1.68106	47.1		1.70624	34.95		1.69061	43.68		1.61603	91.49		1.53498	145.9																							0.24711	1.4921		0.24711	1.53978		1.5019	51.13		1.52807	35.59
1.70524	33.75		1.68167	47.35		1.7072	34.98		1.69113	44		1.61628	91.98		1.53523	146.4																							0.24756	1.4921		0.24756	1.53978		1.50219	51.6		1.52841	36.05
1.70592	33.96		1.68233	47.56		1.70783	35.25		1.69168	44.3		1.61658	92.44		1.53547	146.9																							0.248	1.4921		0.248	1.53978		1.50243	52.1		1.52871	36.54
1.70641	34.3		1.68303	47.75		1.70874	35.31		1.69216	44.65		1.61684	92.93		1.53557	147.5																							0.24844	1.4921		0.24844	1.53968		1.50269	52.59		1.52901	37.03
1.70704	34.55		1.6837	47.96		1.70956	35.44		1.69258	45.04		1.61708	93.43		1.53521	148.4																							0.24889	1.4921		0.24889	1.53968		1.50297	53.07		1.52929	37.53
1.70768	34.79		1.68438	48.16		1.71044	35.53		1.69302	45.41		1.61738	93.89		1.53516	149.1																							0.24933	1.4921		0.24933	1.53968		1.50323	53.56		1.52959	38.02
1.70839	34.98		1.68508	48.35		1.71135	35.59		1.69339	45.83		1.61759	94.41		1.5354	149.6																							0.24978	1.4921		0.24978	1.53968		1.50346	54.07		1.52989	38.51
1.70903	35.22		1.68553	48.69		1.71167	36.08		1.69373	46.27		1.61785	94.9		1.5355	150.2																							0.25022	1.4921		0.25022	1.53968		1.50372	54.56		1.53019	39
1.70956	35.53		1.68607	48.98		1.71224	36.39		1.69382	46.88		1.61815	95.36		1.53574	150.7																							0.25067	1.4921		0.25067	1.53968		1.50388	55.12		1.53049	39.49
1.71005	35.87		1.68672	49.2		1.71285	36.67		1.69421	47.29		1.61836	95.88		1.53584	151.3																							0.25111	1.4921		0.25111	1.53968		1.50399	55.71		1.53079	39.98
1.71074	36.08		1.6874	49.4		1.71376	36.73		1.69473	47.61		1.61871	96.31		1.53593	151.9																							0.25156	1.4921		0.25156	1.53968		1.50422	56.22		1.53104	40.5
1.71136	36.33		1.68755	49.94		1.71472	36.76		1.69526	47.92		1.61901	96.77		1.53618	152.4																							0.252	1.4922		0.252	1.53968		1.50442	56.75		1.53129	41.03
1.71185	36.67		1.68772	50.46		1.71564	36.82		1.6958	48.23		1.61931	97.23		1.53628	153																							0.25244	1.4922		0.25244	1.53968		1.50468	57.24		1.53158	41.52
1.71253	36.88		1.68816	50.81		1.7163	37.06		1.69635	48.53		1.61961	97.69		1.53637	153.6																							0.25289	1.4922		0.25289	1.53968		1.50493	57.74		1.53188	42.01
1.71316	37.13		1.68867	51.12		1.71683	37.4		1.69683	48.88		1.61985	98.19		1.53647	154.2																							0.25333	1.4921		0.25333	1.53968		1.50519	58.23		1.53218	42.5
1.71389	37.31		1.68924	51.39		1.71735	37.74		1.69709	49.37		1.62011	98.68		1.53626	155																							0.25378	1.4922		0.25378	1.53968		1.5054	58.75		1.53248	42.99
1.71446	37.59		1.6899	51.6		1.71819	37.86		1.69722	49.95		1.62045	99.11		1.53651	155.5																							0.25422	1.4922		0.25422	1.53978		1.50538	59.43		1.53274	43.51
1.71501	37.89		1.69055	51.82		1.71884	38.11		1.69745	50.47		1.62075	99.57		1.5366	156.1																							0.25467	1.4922		0.25467	1.53968		1.50541	60.07		1.53298	44.04
1.71564	38.14		1.69103	52.15		1.71928	38.51		1.69661	51.7		1.6211	100		1.53685	156.6																							0.25511	1.4921		0.25511	1.53978		1.50563	60.59		1.53328	44.53
1.71626	38.39		1.6915	52.48		1.72019	38.57		1.69692	52.16		1.62134	100.5		1.53709	157.1																							0.25556	1.4921		0.25556	1.53978		1.50586	61.1		1.53358	45.02
1.71681	38.69		1.69206	52.76		1.72103	38.69		1.69736	52.53		1.62158	101		1.53719	157.7																							0.256	1.4922		0.256	1.53978		1.50612	61.59		1.53388	45.51
1.71743	38.94		1.69083	54.16		1.72168	38.94		1.69764	53.01		1.62197	101.4		1.53743	158.2																							0.25644	1.4922		0.25644	1.53978		1.50635	62.1		1.53413	46.03
1.71812	39.15		1.69043	55.04		1.72255	39.03		1.69797	53.46		1.62221	101.9		1.53723	159																							0.25689	1.4922		0.25689	1.53988		1.5066	62.6		1.53437	46.56
1.71865	39.46		1.69099	55.32		1.72339	39.15		1.69842	53.83		1.6223	102.5		1.53732	159.6																							0.25733	1.4922		0.25733	1.53988		1.50682	63.12		1.53467	47.05
1.71914	39.8		1.69149	55.63		1.72379	39.58		1.69874	54.28		1.62254	103		1.53742	160.2																							0.25778	1.4922		0.25778	1.53988		1.50708	63.61		1.53497	47.54
1.71978	40.04		1.69203	55.92		1.72474	39.61		1.6991	54.71		1.62278	103.5		1.53751	160.8																							0.25822	1.4922		0.25822	1.53988		1.50734	64.1		1.53518	48.09
1.7204	40.29		1.69263	56.17		1.72556	39.74		1.69935	55.21		1.62302	104		1.53776	161.3																							0.25867	1.4922		0.25867	1.53988		1.50757	64.61		1.53544	48.61
1.72094	40.6		1.6932	56.44		1.72656	39.74		1.69972	55.63		1.62342	104.4		1.53801	161.8																							0.25911	1.4922		0.25911	1.53988		1.5078	65.12		1.53568	49.14
1.72162	40.81		1.69381	56.69		1.72735	39.89		1.69993	56.16		1.62366	104.9		1.5381	162.4																							0.25956	1.4923		0.25956	1.53988		1.50806	65.61		1.53594	49.66
1.72225	41.06		1.69436	56.97		1.72823	39.98		1.70015	56.68		1.6239	105.4		1.53805	163.1																							0.26	1.4923		0.26	1.53988		1.50826	66.14		1.53619	50.18
1.72269	41.43		1.69482	57.31		1.72875	40.32		1.70058	57.06		1.62429	105.8		1.53829	163.6																							0.26044	1.4923		0.26044	1.53988		1.50846	66.67		1.53641	50.73
1.72315	41.79		1.69525	57.67		1.72932	40.63		1.701	57.45		1.62453	106.3		1.53854	164.1																							0.26089	1.4923		0.26089	1.53988		1.5086	67.24		1.5367	51.22
1.72373	42.07		1.69579	57.96		1.7299	40.93		1.70129	57.92		1.62492	106.7		1.53863	164.7																							0.26133	1.4923		0.26133	1.53988		1.50885	67.74		1.53695	51.75
1.7244	42.29		1.69636	58.23		1.73081	41		1.70177	58.27		1.62516	107.2		1.53873	165.3																							0.26178	1.4923		0.26178	1.53998		1.50908	68.25		1.53724	52.24
1.72499	42.56		1.69683	58.56		1.73176	41.03		1.70217	58.67		1.6254	107.7		1.53897	165.8																							0.26222	1.4923		0.26222	1.53998		1.50923	68.81		1.53741	52.82
1.72561	42.81		1.69734	58.87		1.73234	41.33		1.70251	59.11		1.62564	108.2		1.53907	166.4																							0.26267	1.4923		0.26267	1.53998		1.50945	69.33		1.53767	53.34
1.72625	43.05		1.69794	59.12		1.73334	41.33		1.70294	59.49		1.62588	108.7		1.53916	167																							0.26311	1.4923		0.26311	1.53998		1.50968	69.84		1.53783	53.93
1.72692	43.27		1.69856	59.36		1.734	41.58		1.70352	59.77		1.62613	109.2		1.53941	167.5																							0.26356	1.4924		0.26356	1.53998		1.50994	70.33		1.53808	54.45
1.72741	43.61		1.69919	59.59		1.7347	41.79		1.70408	60.07		1.62652	109.6		1.53951	168.1																							0.264	1.4924		0.264	1.53998		1.51016	70.85		1.53834	54.97
1.72805	43.85		1.69964	59.94		1.73552	41.92		1.70445	60.49		1.62676	110.1		1.53975	168.6																							0.26444	1.4924		0.26444	1.53998		1.51033	71.4		1.53859	55.49
1.72836	44.31		1.70016	60.24		1.73601	42.29		1.70482	60.91		1.62715	110.5		1.54	169.1																							0.26489	1.4924		0.26489	1.53998		1.51054	71.92		1.53884	56.02
1.72898	44.56		1.70057	60.61		1.73714	42.19		1.70522	61.31		1.62739	111		1.53979	169.9																							0.26533	1.4924		0.26533	1.53998		1.51078	72.43		1.53905	56.57
1.72962	44.8		1.70089	61.04		1.73411	45.08		1.70531	61.92		1.62763	111.5		1.53989	170.5																							0.26578	1.4924		0.26578	1.53998		1.51098	72.96		1.5393	57.09
1.73015	45.11		1.69993	62.27		1.73499	45.17		1.70571	62.32		1.62787	112		1.54028	170.9																							0.26622	1.4925		0.26622	1.54008		1.51112	73.53		1.53952	57.64
1.73078	45.36		1.7004	62.6		1.73556	45.48		1.70606	62.75		1.62796	112.6		1.54038	171.5																							0.26667	1.4925		0.26667	1.54008		1.5113	74.07		1.53972	58.2
1.73146	45.57		1.70089	62.92		1.73651	45.51		1.70643	63.17		1.62835	113		1.54062	172																							0.26711	1.4924		0.26711	1.54008		1.51158	74.55		1.53997	58.72
1.73209	45.82		1.70123	63.34		1.73751	45.51		1.7069	63.53		1.62859	113.5		1.54087	172.5																							0.26756	1.4924		0.26756	1.54008		1.51181	75.06		1.54018	59.27
1.73249	46.22		1.70154	63.77		1.73779	46.03		1.70722	63.98		1.62899	113.9		1.54097	173.1																							0.268	1.4924		0.268	1.54008		1.51198	75.61		1.5403	59.89
1.73308	46.49		1.70208	64.06		1.73823	46.43		1.70756	64.42		1.62923	114.4		1.54076	173.9																							0.26844	1.4924		0.26844	1.54008		1.51217	76.15		1.54051	60.44
1.7337	46.74		1.70248	64.44		1.73915	46.49		1.70813	64.71		1.62947	114.9		1.541	174.4																							0.26889	1.4924		0.26889	1.54018		1.51237	76.68		1.54081	60.93
1.73424	47.05		1.70303	64.72		1.73976	46.77		1.70843	65.18		1.62971	115.4		1.5411	175																							0.26933	1.4924		0.26933	1.54018		1.51257	77.21		1.54102	61.48
1.73474	47.38		1.70368	64.94		1.74007	47.26		1.70865	65.7		1.6301	115.8		1.5412	175.6																							0.26978	1.4925		0.26978	1.54018		1.51278	77.73		1.54128	62
1.73532	47.66		1.70406	65.33		1.74095	47.35		1.70896	66.16		1.63034	116.3		1.54144	176.1																							0.27022	1.4925		0.27022	1.54018		1.51298	78.26		1.54152	62.53
1.73603	47.85		1.70447	65.7		1.74181	47.45		1.70924	66.64		1.63058	116.8		1.54154	176.7																							0.27067	1.4925		0.27067	1.54018		1.51318	78.79		1.54169	63.11
1.73625	48.37		1.70496	66.02		1.742	48.03		1.70951	67.13		1.63082	117.3		1.54178	177.2																							0.27111	1.4924		0.27111	1.54028		1.5134	79.31		1.54195	63.63
1.7368	48.67		1.70555	66.28		1.74275	48.21		1.70992	67.52		1.63106	117.8		1.54188	177.8																							0.27156	1.4922		0.27156	1.54028		1.51365	79.81		1.5422	64.15
1.73738	48.95		1.70613	66.54		1.74365	48.28		1.71034	67.91		1.6313	118.3		1.54212	178.3																							0.272	1.4923		0.272	1.54028		1.51385	80.34		1.54236	64.74
1.73782	49.32		1.70682	66.74		1.74415	48.64		1.71019	68.68		1.63154	118.8		1.54222	178.9																							0.27244	1.4923		0.27244	1.54028		1.5139	80.97		1.54261	65.26
1.7384	49.6		1.7075	66.94		1.74476	48.92		1.7102	69.34		1.63178	119.3		1.54246	179.4																							0.27289	1.4923		0.27289	1.54028		1.51407	81.52		1.54291	65.75
1.73904	49.84		1.7082	67.13		1.74545	49.14		1.70936	70.57		1.63218	119.7		1.54256	180																							0.27333	1.4923		0.27333	1.54028		1.51425	82.06		1.54312	66.3
1.73975	50.03		1.70885	67.35		1.74581	49.6		1.70946	71.17		1.63242	120.2		1.54266	180.6																							0.27378	1.4923		0.27378	1.54028		1.51447	82.58		1.54337	66.83
1.74035	50.3		1.70931	67.69		1.74656	49.78		1.70987	71.56		1.63266	120.7		1.5429	181.1																							0.27422	1.4922		0.27422	1.54038		1.51475	83.06		1.54354	67.41
1.74088	50.61		1.70961	68.13		1.74704	50.15		1.71016	72.04		1.63275	121.3		1.54285	181.8																							0.27467	1.4922		0.27467	1.54038		1.51495	83.59		1.54379	67.93
1.74151	50.86		1.71019	68.39		1.748	50.18		1.71015	72.71		1.63283	121.9		1.54264	182.6																							0.27511	1.4922		0.27511	1.54038		1.51522	84.07		1.54399	68.49
1.74219	51.07		1.7107	68.7		1.74861	50.46		1.71031	73.27		1.63307	122.4		1.54273	183.2																							0.27556	1.4922		0.27556	1.54038		1.51547	84.57		1.54425	69.01
1.74272	51.38		1.71121	69.01		1.74927	50.7		1.71076	73.64		1.63347	122.8		1.54298	183.7																							0.276	1.4922		0.276	1.54038		1.51568	85.09		1.5445	69.53
1.74327	51.68		1.71157	69.41		1.75019	50.76		1.71103	74.13		1.63371	123.3		1.54323	184.2																							0.27644	1.4923		0.27644	1.54028		1.51589	85.62		1.54472	70.08
1.74352	52.18		1.71217	69.66		1.75115	50.79		1.71123	74.66		1.63395	123.8		1.54332	184.8																							0.27689	1.4923		0.27689	1.54028		1.51607	86.16		1.54497	70.6
1.74421	52.39		1.71298	69.78		1.75176	51.07		1.7118	74.95		1.63419	124.3		1.54357	185.3																							0.27733	1.4923		0.27733	1.54018		1.51624	86.71		1.54521	71.13
1.74525	52.36		1.71249	69.46		1.75259	51.19		1.71122	74.67		1.63458	124.7		1.54381	185.8																							0.27778	1.4923		0.27778	1.54018		1.51643	87.25		1.54547	71.65
1.74463	52.11		1.71227	68.97		1.75184	51.01		1.71077	74.3		1.63482	125.2		1.54391	186.4																							0.27833	1.4924		0.27833	1.54018		1.51663	87.78		1.54555	72.29
1.74421	51.72		1.71208	68.46		1.7514	50.61		1.71055	73.78		1.63491	125.8		1.54415	186.9																							0.27861	1.4924		0.27861	1.54018		1.51683	88.31		1.54571	72.88
1.74381	51.32		1.71189	67.95		1.75061	50.46		1.71018	73.36		1.635	126.4		1.54425	187.5																							0.27917	1.4924		0.27917	1.54028		1.51698	88.87		1.54596	73.4
1.74357	50.82		1.71151	67.56		1.74992	50.24		1.70978	72.96		1.63539	126.8		1.5445	188																							0.27944	1.4924		0.27944	1.54028		1.51717	89.41		1.54618	73.95
1.74306	50.49		1.71123	67.11		1.74952	49.81		1.70951	72.47		1.63578	127.2		1.54474	188.5																							0.28	1.4922		0.28	1.54028		1.51739	89.93		1.54643	74.47
1.74257	50.15		1.71093	66.67		1.74911	49.38		1.7092	72.01		1.63587	127.8		1.54484	189.1																							0.28056	1.4922		0.28056	1.54038		1.5176	90.45		1.54659	75.06
1.74222	49.72		1.71053	66.29		1.74824	49.29		1.70901	71.47		1.63626	128.2		1.54493	189.7																							0.28083	1.4922		0.28083	1.54038		1.51782	90.97		1.54676	75.64
1.74182	49.32		1.71034	65.78		1.74767	48.98		1.7088	70.94		1.63666	128.6		1.54473	190.5																							0.28139	1.4922		0.28139	1.54038		1.51808	91.46		1.54697	76.19
1.74147	48.89		1.71008	65.32		1.74752	48.37		1.70857	70.43		1.6369	129.1		1.54497	191																							0.28167	1.4922		0.28167	1.54038		1.51832	91.96		1.54717	76.75
1.74098	48.55		1.70963	64.97		1.74687	48.12		1.70836	69.9		1.63714	129.6		1.54507	191.6																							0.28222	1.4922		0.28222	1.54038		1.51849	92.51		1.5473	77.36
1.74058	48.15		1.70916	64.64		1.74625	47.85		1.70805	69.44		1.63738	130.1		1.54531	192.1																							0.28278	1.4922		0.28278	1.54038		1.51859	93.11		1.54755	77.88
1.74003	47.85		1.70879	64.24		1.74564	47.57		1.70759	69.08		1.63762	130.6		1.54541	192.7																							0.28306	1.4923		0.28306	1.54038		1.51872	93.69		1.54771	78.47
1.73964	47.45		1.70838	63.87		1.74511	47.23		1.70722	68.66		1.63786	131.1		1.54565	193.2																							0.28361	1.4923		0.28361	1.54038		1.51895	94.2		1.54792	79.02
1.73901	47.2		1.70797	63.5		1.74467	46.83		1.70687	68.22		1.6381	131.6		1.5459	193.7																							0.28389	1.4923		0.28389	1.54038		1.51913	94.74		1.54809	79.6
1.73857	46.83		1.70769	63.05		1.74405	46.56		1.70673	67.65		1.63834	132.1		1.546	194.3																							0.28444	1.4922		0.28444	1.54048		1.51936	95.25		1.54829	80.16
1.73808	46.49		1.70744	62.58		1.74383	46		1.70634	67.24		1.63873	132.5		1.54609	194.9																							0.285	1.4921		0.285	1.54048		1.51958	95.77		1.54846	80.74
1.73768	46.09		1.70706	62.19		1.7433	45.66		1.70575	66.97		1.63882	133.1		1.54619	195.5																							0.28528	1.4922		0.28528	1.54048		1.51981	96.28		1.54867	81.29
1.73727	45.7		1.7066	61.85		1.74216	45.76		1.70558	66.41		1.63861	133.9		1.54643	196																							0.28583	1.4922		0.28583	1.54048		1.52015	96.72		1.54892	81.82
1.73678	45.36		1.70634	61.38		1.74151	45.51		1.70548	65.81		1.63885	134.4		1.54653	196.6																							0.28611	1.4922		0.28611	1.54048		1.52032	97.27		1.54913	82.37
1.73634	44.99		1.70608	60.92		1.74103	45.14		1.70526	65.29		1.63924	134.8		1.54677	197.1																							0.28667	1.4922		0.28667	1.54028		1.52047	97.83		1.54926	82.98
1.73603	44.53		1.70563	60.57		1.74028	44.96		1.70508	64.74		1.63948	135.3		1.54687	197.7																							0.28722	1.4921		0.28722	1.53998		1.52069	98.35		1.54951	83.5
1.73563	44.13		1.70514	60.25		1.73872	45.36		1.70477	64.28		1.63987	135.7		1.54696	198.3																							0.2875	1.4922		0.2875	1.53998		1.5209	98.87		1.54971	84.06
1.73518	43.76		1.70491	59.77		1.73795	45.2		1.7043	63.93		1.64011	136.2		1.54721	198.8																							0.28806	1.4922		0.28806	1.53988		1.5211	99.4		1.54979	84.7
1.73456	43.51		1.70467	59.29		1.73703	45.14		1.70394	63.5		1.6405	136.6		1.54761	199.2																							0.28833	1.4921		0.28833	1.53988		1.52129	99.94		1.55005	85.22
1.7341	43.15		1.70423	58.94		1.73655	44.77		1.70385	62.89		1.64059	137.2		1.5477	199.8																							0.28889	1.4921		0.28889	1.53988		1.52145	100.5		1.55021	85.81
1.73361	42.81		1.70389	58.52		1.73571	44.65		1.70366	62.35		1.64023	138.1		1.54765	200.5																							0.28944	1.4921		0.28944	1.53998		1.52169	101		1.55042	86.36
1.73225	43.05		1.70364	58.05		1.73484	44.56		1.70337	61.88		1.64047	138.6		1.54804	200.9																							0.28972	1.4921		0.28972	1.53998		1.52194	101.5		1.55072	86.85
1.73037	43.64		1.70318	57.71		1.73376	44.62		1.70311	61.38		1.64071	139.1		1.54769	201.8																							0.29028	1.4921		0.29028	1.53998		1.52218	102		1.55087	87.44
1.72992	43.27		1.70271	57.38		1.7334	44.16		1.70286	60.88		1.64064	139.8		1.54793	202.3																							0.29056	1.4921		0.29056	1.53998		1.52243	102.5		1.55104	88.02
1.72948	42.9		1.7022	57.07		1.73283	43.85		1.70245	60.49		1.64073	140.4		1.54818	202.8																							0.29111	1.4921		0.29111	1.53998		1.52253	103.1		1.55126	88.57
1.72899	42.56		1.70177	56.71		1.73239	43.45		1.70202	60.11		1.64097	140.9		1.54812	203.5																							0.29167	1.4921		0.29167	1.53998		1.52262	103.7		1.55145	89.13
1.72855	42.19		1.70146	56.28		1.73176	43.18		1.70173	59.63		1.64121	141.4		1.54822	204.1																							0.29194	1.4921		0.29194	1.53998		1.52287	104.2		1.55167	89.68
1.728	41.89		1.70087	56.02		1.73141	42.72		1.70142	59.17		1.64145	141.9		1.54816	204.8																							0.2925	1.4921		0.2925	1.53998		1.52311	104.7		1.55184	90.26
1.72746	41.58		1.70002	55.93		1.73071	42.5		1.70119	58.66		1.64169	142.4		1.54826	205.4																							0.29278	1.492		0.29278	1.53998		1.52336	105.2		1.55205	90.81
1.72698	41.24		1.6994	55.69		1.72992	42.35		1.70096	58.14		1.64193	142.9		1.5482	206.1																							0.29333	1.4921		0.29333	1.54008		1.52345	105.8		1.55221	91.4
1.72653	40.87		1.6991	55.25		1.7294	42.01		1.70061	57.71		1.64218	143.4		1.5483	206.7																							0.29389	1.4921		0.29389	1.54008		1.5237	106.3		1.55246	91.92
1.72609	40.5		1.69862	54.92		1.72908	41.52		1.70037	57.2		1.64242	143.9		1.54854	207.2																							0.29417	1.4921		0.29417	1.54008		1.52395	106.8		1.55263	92.5
1.72563	40.14		1.69815	54.59		1.72839	41.3		1.70003	56.76		1.64281	144.3		1.54879	207.7																							0.29472	1.4922		0.29472	1.54008		1.52404	107.4		1.55287	93.03
1.72523	39.74		1.69762	54.29		1.72785	40.97		1.69972	56.3		1.64305	144.8		1.54888	208.3																							0.295	1.4922		0.295	1.54008		1.52429	107.9		1.553	93.64
1.72461	39.49		1.6971	53.99		1.72711	40.78		1.69966	55.67		1.64329	145.3		1.54913	208.8																							0.29556	1.4922		0.29556	1.53968		1.52453	108.4		1.55317	94.22
1.7237	39.43		1.69671	53.61		1.72671	40.35		1.69955	55.08		1.64368	145.7		1.54938	209.3																							0.29611	1.4922		0.29611	1.53948		1.52478	108.9		1.55333	94.81
1.72297	39.25		1.69641	53.17		1.72631	39.92		1.69917	54.66		1.64377	146.3		1.54947	209.9																							0.29639	1.4922		0.29639	1.53938		1.52487	109.5		1.55358	95.33
1.72243	38.94		1.69595	52.83		1.7254	39.86		1.69852	54.43		1.64416	146.7		1.54972	210.4																							0.29694	1.4923		0.29694	1.53948		1.52512	110		1.55367	95.97
1.72186	38.66		1.69549	52.49		1.72479	39.58		1.69825	53.94		1.6444	147.2		1.54981	211																							0.29722	1.4923		0.29722	1.53948		1.52522	110.6		1.55391	96.5
1.72137	38.32		1.69512	52.09		1.72383	39.55		1.69787	53.53		1.64464	147.7		1.54991	211.6																							0.29778	1.4923		0.29778	1.53948		1.52546	111.1		1.55412	97.05
1.72086	37.99		1.69478	51.68		1.72339	39.15		1.69749	53.11		1.64488	148.2		1.55015	212.1																							0.29833	1.4923		0.29833	1.53948		1.52571	111.6		1.55429	97.63
1.72028	37.71		1.69443	51.27		1.72294	38.75		1.69699	52.78		1.64528	148.6		1.55025	212.7																							0.29861	1.4923		0.29861	1.53948		1.52595	112.1		1.5544	98.25
1.7198	37.37		1.69395	50.94		1.72254	38.32		1.69618	52.65		1.64552	149.1		1.55049	213.2																							0.29917	1.4923		0.29917	1.53948		1.52605	112.7		1.55466	98.77
1.71935	37		1.69149	51.86		1.72192	38.05		1.69575	52.27		1.64576	149.6		1.55059	213.8																							0.29944	1.4923		0.29944	1.53958		1.52629	113.2		1.55487	99.32
1.71891	36.63		1.69062	51.78		1.72105	37.96		1.69552	51.76		1.64585	150.2		1.55084	214.3																							0.3	1.4924		0.3	1.53958		1.52654	113.7		1.55499	99.94
1.7184	36.3		1.69032	51.34		1.71907	38.66		1.6952	51.3		1.64593	150.8		1.55093	214.9																							0.30056	1.4924		0.30056	1.53958		1.52664	114.3		1.55518	100.5
1.71792	35.96		1.68992	50.96		1.7184	38.42		1.69501	50.76		1.64602	151.4		1.55118	215.4																							0.30083	1.4923		0.30083	1.53958		1.52688	114.8		1.55533	101.1
1.71738	35.65		1.68946	50.62		1.71788	38.08		1.69482	50.22		1.64642	151.8		1.55142	215.9																							0.30139	1.4923		0.30139	1.53958		1.52713	115.3		1.55561	101.6
1.71689	35.31		1.68889	50.35		1.71731	37.77		1.69466	49.66		1.64681	152.2		1.55152	216.5																							0.30167	1.4923		0.30167	1.53958		1.52737	115.8		1.55575	102.2
1.71607	35.19		1.68834	50.07		1.7166	37.56		1.69433	49.21		1.6472	152.6		1.55176	217																							0.30222	1.4923		0.30222	1.53968		1.52762	116.3		1.55618	102.6
1.71539	34.98		1.6879	49.72		1.71604	37.25		1.69371	48.96		1.64744	153.1		1.55201	217.5																							0.30278	1.4923		0.30278	1.53968		1.52771	116.9		1.55618	103.3
1.7149	34.64		1.68748	49.35		1.71551	36.91		1.69328	48.58		1.64768	153.6		1.55226	218																							0.30306	1.4923		0.30306	1.53958		1.52781	117.5		1.55618	104
1.71441	34.3		1.68707	48.98		1.7142	37.13		1.69274	48.27		1.64792	154.1		1.55175	219																							0.30361	1.4922		0.30361	1.53958		1.52791	118.1		1.55632	104.6
1.71397	33.93		1.68649	48.72		1.71355	36.88		1.69219	47.97		1.64816	154.6		1.55184	219.6																							0.30389	1.4923		0.30389	1.53958		1.52815	118.6		1.5566	105.1
1.71353	33.56		1.686	48.4		1.71303	36.54		1.69192	47.48		1.64825	155.2		1.55194	220.2																							0.30444	1.4923		0.30444	1.53958		1.5284	119.1		1.55674	105.7
1.71298	33.26		1.68555	48.05		1.7124	36.27		1.69181	46.89		1.64864	155.6		1.55203	220.8																							0.305	1.4923		0.305	1.53958		1.52849	119.7		1.55703	106.2
1.71244	32.95		1.685	47.77		1.71175	36.02		1.69161	46.35		1.64873	156.2		1.55213	221.4																							0.30528	1.4923		0.30528	1.53968		1.52874	120.2		1.55717	106.8
1.71191	32.64		1.68454	47.43		1.71123	35.68		1.69127	45.91		1.64912	156.6		1.55192	222.2																							0.30583	1.4924		0.30583	1.53968		1.52853	121		1.55745	107.3
1.71132	32.37		1.684	47.14		1.71087	35.22		1.69066	45.65		1.64921	157.2		1.55217	222.7																							0.30611	1.4924		0.30611	1.53968		1.52863	121.6		1.5576	107.9
1.71051	32.24		1.68345	46.86		1.71012	35.04		1.69008	45.37		1.64961	157.6		1.55241	223.2																							0.30667	1.4924		0.30667	1.53968		1.52887	122.1		1.55788	108.4
1.70992	31.97		1.68299	46.52		1.70964	34.67		1.68981	44.88		1.64969	158.2		1.55266	223.7																							0.30722	1.4924		0.30722	1.53968		1.52897	122.7		1.55802	109
1.70938	31.66		1.68259	46.14		1.70898	34.42		1.68947	44.44		1.65009	158.6		1.55276	224.3																							0.3075	1.4924		0.3075	1.53968		1.52921	123.2		1.55816	109.6
1.70894	31.29		1.68216	45.78		1.70803	34.39		1.68749	45.1		1.65018	159.2		1.55315	224.7																							0.30806	1.4924		0.30806	1.53968		1.52946	123.7		1.5583	110.2
1.70841	30.98		1.68174	45.42		1.70728	34.21		1.68593	45.47		1.65057	159.6		1.55325	225.3																							0.30833	1.4924		0.30833	1.53978		1.52956	124.3		1.55859	110.7
1.70786	30.68		1.68123	45.11		1.70671	33.9		1.68569	44.96		1.65096	160		1.55319	226																							0.30889	1.4925		0.30889	1.53978		1.52935	125.1		1.55873	111.3
1.70732	30.37		1.68083	44.73		1.70567	33.93		1.68535	44.52		1.6512	160.5		1.55344	226.5																							0.30944	1.4925		0.30944	1.53978		1.52944	125.7		1.55873	112
1.70674	30.09		1.68049	44.32		1.70514	33.59		1.68497	44.11		1.65159	160.9		1.55368	227																							0.30972	1.4925		0.30972	1.53978		1.52969	126.2		1.55901	112.5
1.7062	29.79		1.68011	43.93		1.70456	33.29		1.68469	43.63		1.65168	161.5		1.55378	227.6																							0.31028	1.4925		0.31028	1.53978		1.52994	126.7		1.5593	113
1.70571	29.45		1.67958	43.63		1.70395	33.01		1.68437	43.17		1.65192	162		1.55342	228.5																							0.31056	1.4924		0.31056	1.53978		1.53003	127.3		1.5593	113.7
1.70508	29.2		1.67916	43.27		1.70334	32.73		1.68379	42.89		1.65231	162.4		1.55367	229																							0.31111	1.4924		0.31111	1.53978		1.53028	127.8		1.55958	114.2
1.70435	29.02		1.67857	43.01		1.70263	32.52		1.68287	42.84		1.65271	162.8		1.55406	229.4																							0.31167	1.4924		0.31167	1.53978		1.53052	128.3		1.55986	114.7
1.70373	28.77		1.67795	42.77		1.70198	32.27		1.68236	42.51		1.6531	163.2		1.55431	229.9																							0.31194	1.4925		0.31194	1.53978		1.53062	128.9		1.56015	115.2
1.70309	28.53		1.67756	42.39		1.70128	32.06		1.68205	42.05		1.65334	163.7		1.55395	230.8																							0.3125	1.4924		0.3125	1.53978		1.53086	129.4		1.56043	115.7
1.70256	28.22		1.67708	42.06		1.70071	31.75		1.68177	41.57		1.65312	164.5		1.5539	231.5																							0.31278	1.4924		0.31278	1.53988		1.53111	129.9		1.56043	116.4
1.70198	27.94		1.67651	41.79		1.69996	31.57		1.68135	41.18		1.65276	165.4		1.55399	232.1																							0.31333	1.4925		0.31333	1.53988		1.53121	130.5		1.56057	117
1.70129	27.73		1.67599	41.49		1.69943	31.23		1.681	40.75		1.65285	166		1.55424	232.6																							0.31389	1.4925		0.31389	1.53988		1.53145	131		1.561	117.4
1.70072	27.45		1.67555	41.14		1.69887	30.92		1.68057	40.37		1.65309	166.5		1.55449	233.1																							0.31417	1.4925		0.31417	1.53988		1.5317	131.5		1.56114	118
1.70018	27.14		1.67512	40.78		1.69824	30.65		1.68003	40.06		1.65333	167		1.55473	233.6																							0.31472	1.4925		0.31472	1.53988		1.53134	132.4		1.56114	118.7
1.69959	26.87		1.67474	40.39		1.69734	30.58		1.67955	39.71		1.65342	167.6		1.55498	234.1																							0.315	1.4925		0.315	1.53988		1.53113	133.2		1.56142	119.2
1.69892	26.65		1.67431	40.03		1.69642	30.52		1.67911	39.34		1.65366	168.1		1.55507	234.7																							0.31556	1.4925		0.31556	1.53988		1.53138	133.7		1.56171	119.7
1.69828	26.41		1.67384	39.7		1.69584	30.22		1.67874	38.92		1.6542	168.4		1.55532	235.2																							0.31611	1.4925		0.31611	1.53988		1.53148	134.3		1.56085	121
1.6977	26.13		1.67339	39.35		1.69532	29.88		1.67837	38.5		1.65444	168.9		1.55541	235.8																							0.31639	1.4926		0.31639	1.53988		1.53172	134.8		1.56085	121.7
1.69708	25.88		1.67294	39.01		1.69475	29.57		1.67799	38.08		1.65483	169.3		1.55566	236.3																							0.31694	1.4926		0.31694	1.53998		1.53182	135.4		1.56099	122.3
1.69648	25.61		1.67249	38.66		1.69388	29.48		1.67756	37.7		1.65507	169.8		1.55591	236.8																							0.31722	1.4926		0.31722	1.53998		1.53191	136		1.56127	122.8
1.6959	25.33		1.67195	38.37		1.69327	29.2		1.67722	37.26		1.65547	170.2		1.55615	237.3																							0.31778	1.4926		0.31778	1.53998		1.53201	136.6		1.56127	123.5
1.69526	25.09		1.67145	38.06		1.69264	28.93		1.67688	36.82		1.65571	170.7		1.55655	237.7																							0.31833	1.4926		0.31833	1.53998		1.53225	137.1		1.56156	124
1.6946	24.87		1.67104	37.69		1.69203	28.65		1.67649	36.41		1.6558	171.3		1.55679	238.2																							0.31861	1.4926		0.31861	1.53998		1.5322	137.8		1.5617	124.6
1.69402	24.59		1.67059	37.34		1.69134	28.43		1.67606	36.03		1.65619	171.7		1.55644	239.1																							0.31917	1.4924		0.31917	1.53998		1.53229	138.4		1.56184	125.2
1.69329	24.41		1.67001	37.08		1.69084	28.07		1.67569	35.61		1.65643	172.2		1.55608	240																							0.31944	1.4924		0.31944	1.53998		1.53239	139		1.56198	125.8
1.6926	24.2		1.66945	36.8		1.69011	27.88		1.67513	35.32		1.65682	172.6		1.55602	240.7																							0.32	1.4924		0.32	1.53998		1.53263	139.5		1.56226	126.3
1.69202	23.92		1.66893	36.5		1.68927	27.76		1.67449	35.08		1.65691	173.2		1.55612	241.3																							0.32056	1.4924		0.32056	1.53998		1.53288	140		1.56241	126.9
1.6914	23.67		1.66841	36.2		1.68867	27.48		1.67404	34.71		1.65761	173.4		1.55621	241.9																							0.32083	1.4924		0.32083	1.54008		1.53313	140.5		1.56255	127.5
1.69081	23.4		1.66791	35.88		1.68783	27.36		1.67365	34.3		1.658	173.8		1.55631	242.5																							0.32139	1.4924		0.32139	1.53998		1.53322	141.1		1.56283	128
1.69023	23.12		1.66742	35.56		1.68675	27.42		1.67324	33.91		1.65748	174.8		1.55641	243.1																							0.32167	1.4925		0.32167	1.53998		1.53347	141.6		1.56269	128.8
1.68965	22.84		1.66696	35.22		1.68614	27.14		1.6727	33.6		1.65787	175.2		1.5568	243.5																							0.32222	1.4925		0.32222	1.53998		1.53371	142.1		1.56297	129.3
1.68896	22.63		1.66644	34.92		1.6856	26.81		1.67224	33.24		1.6575	176.1		1.5572	243.9																							0.32278	1.4925		0.32278	1.54008		1.53381	142.7		1.56326	129.8
1.68834	22.38		1.66582	34.68		1.68495	26.56		1.67163	32.98		1.65729	176.9		1.55744	244.4																							0.32306	1.4926		0.32306	1.54008		1.5339	143.3		1.56354	130.3
1.6877	22.14		1.66451	34.88		1.68434	26.28		1.67106	32.69		1.65753	177.4		1.55754	245																							0.32361	1.4926		0.32361	1.54008		1.5343	143.7		1.56354	131
1.68699	21.95		1.66381	34.69		1.68363	26.07		1.67048	32.41		1.65777	177.9		1.55764	245.6																							0.32389	1.4926		0.32389	1.54008		1.5344	144.3		1.56382	131.5
1.68635	21.71		1.66335	34.35		1.68302	25.79		1.66993	32.11		1.65816	178.3		1.55773	246.2																							0.32444	1.4926		0.32444	1.54008		1.53464	144.8		1.56396	132.1
1.68572	21.46		1.66291	34		1.6824	25.52		1.66946	31.76		1.65855	178.7		1.55798	246.7																							0.325	1.4926		0.325	1.54018		1.53474	145.4		1.56425	132.6
1.68509	21.22		1.66243	33.67		1.68179	25.24		1.6691	31.33		1.6588	179.2		1.55807	247.3																							0.32528	1.4926		0.32528	1.54018		1.53498	145.9		1.56439	133.2
1.68446	20.97		1.66196	33.34		1.681	25.09		1.66873	30.91		1.65919	179.6		1.55847	247.7																							0.32583	1.4926		0.32583	1.54018		1.53523	146.4		1.56468	133.7
1.68378	20.76		1.66142	33.05		1.68018	24.96		1.66827	30.55		1.65928	180.2		1.55871	248.2																							0.32611	1.4927		0.32611	1.54018		1.53547	146.9		1.56424	134.7
1.68315	20.51		1.66083	32.79		1.67947	24.75		1.66752	30.38		1.65967	180.6		1.55896	248.7																							0.32667	1.4926		0.32667	1.54018		1.53557	147.5		1.56381	135.7
1.68253	20.26		1.66036	32.46		1.67878	24.53		1.66699	30.07		1.65945	181.4		1.55921	249.2																							0.32722	1.4925		0.32722	1.54018		1.53521	148.4		1.56381	136.4
1.68175	20.11		1.65988	32.13		1.67803	24.35		1.66648	29.74		1.65969	181.9		1.5593	249.8																							0.3275	1.4925		0.3275	1.54018		1.53516	149.1		1.5641	136.9
1.68107	19.9		1.65936	31.83		1.67742	24.07		1.66593	29.44		1.65978	182.5		1.55955	250.3																							0.32806	1.4926		0.32806	1.54018		1.5354	149.6		1.56438	137.4
1.6804	19.68		1.65871	31.61		1.6768	23.8		1.66535	29.16		1.65972	183.2		1.55964	250.9																							0.32833	1.4926		0.32833	1.54018		1.5355	150.2		1.56452	138
1.67967	19.5		1.65811	31.36		1.67619	23.52		1.6648	28.86		1.65981	183.8		1.55989	251.4																							0.32889	1.4926		0.32889	1.54018		1.53574	150.7		1.56481	138.5
1.67896	19.31		1.65762	31.04		1.67544	23.34		1.6644	28.46		1.6602	184.2		1.55983	252.1																							0.32944	1.4926		0.32944	1.54018		1.53584	151.3		1.5648	139.2
1.67832	19.07		1.65719	30.68		1.67483	23.06		1.66407	28.01		1.66029	184.8		1.56008	252.6																							0.32972	1.4924		0.32972	1.54018		1.53593	151.9		1.56509	139.7
1.67769	18.82		1.6567	30.36		1.67418	22.81		1.66355	27.69		1.66038	185.4		1.56033	253.1																							0.33028	1.4924		0.33028	1.54018		1.53618	152.4		1.56509	140.4
1.67701	18.61		1.65614	30.08		1.67347	22.6		1.66304	27.36		1.66077	185.8		1.56057	253.6																							0.33056	1.4924		0.33056	1.54018		1.53628	153		1.56537	140.9
1.67639	18.36		1.65543	29.9		1.67278	22.38		1.66254	27.03		1.66071	186.5		1.56067	254.2																							0.33111	1.4924		0.33111	1.54018		1.53637	153.6		1.56551	141.5
1.67572	18.14		1.65473	29.71		1.67207	22.17		1.6619	26.79		1.6608	187.1		1.55986	255.4																							0.33167	1.4924		0.33167	1.54018		1.53647	154.2		1.56565	142.1
1.6749	18.02		1.65416	29.44		1.66927	23.46		1.66131	26.51		1.66088	187.7		1.5598	256.1																							0.33194	1.4924		0.33194	1.54018		1.53626	155		1.56565	142.8
1.67426	17.78		1.6537	29.1		1.66862	23.21		1.66079	26.19		1.66128	188.1		1.5599	256.7																							0.3325	1.4924		0.3325	1.54018		1.53651	155.5		1.56594	143.3
1.67359	17.56		1.65318	28.8		1.66796	22.97		1.66026	25.88		1.66136	188.7		1.55984	257.4																							0.33278	1.4924		0.33278	1.54018		1.5366	156.1		1.56608	143.9
1.67295	17.32		1.65262	28.52		1.66735	22.69		1.65885	26.15		1.66176	189.1		1.56009	257.9																							0.33333	1.4924		0.33333	1.54018		1.53685	156.6		1.56622	144.5
1.67224	17.13		1.65205	28.25		1.66656	22.54		1.65736	26.48		1.662	189.6		1.56018	258.5																							0.33389	1.4924		0.33389	1.54028		1.53709	157.1		1.56622	145.2
1.67124	17.13		1.65147	27.99		1.66586	22.32		1.65688	26.13		1.66224	190.1		1.56028	259.1																							0.33417	1.4924		0.33417	1.54028		1.53719	157.7		1.56622	145.9
1.67042	17.01		1.65095	27.69		1.66499	22.23		1.65639	25.79		1.66263	190.5		1.56037	259.7																							0.33472	1.4925		0.33472	1.54028		1.53743	158.2		1.5665	146.4
1.66979	16.76		1.65041	27.4		1.6643	22.01		1.65578	25.53		1.66272	191.1		1.56077	260.1																							0.335	1.4925		0.335	1.54028		1.53723	159		1.56664	147
1.66906	16.58		1.64993	27.07		1.66359	21.8		1.65519	25.26		1.66311	191.5		1.56086	260.7																							0.33556	1.4925		0.33556	1.54028		1.53732	159.6		1.56693	147.5
1.66839	16.36		1.64946	26.74		1.66294	21.55		1.6546	24.98		1.66335	192		1.56081	261.4																							0.33611	1.4925		0.33611	1.54038		1.53742	160.2		1.56707	148.1
1.66771	16.15		1.64887	26.48		1.66219	21.37		1.65383	24.83		1.66374	192.4		1.5606	262.2																							0.33639	1.4925		0.33639	1.54038		1.53751	160.8		1.56721	148.7
1.66704	15.93		1.64825	26.24		1.66158	21.09		1.6531	24.65		1.66414	192.8		1.5604	263																							0.33694	1.4925		0.33694	1.54038		1.53776	161.3		1.56735	149.3
1.66636	15.72		1.64775	25.93		1.66087	20.88		1.65252	24.37		1.66423	193.4		1.56019	263.8																							0.33722	1.4925		0.33722	1.54038		1.53801	161.8		1.56749	149.9
1.66569	15.5		1.64725	25.61		1.66014	20.69		1.65195	24.08		1.66401	194.2		1.56013	264.5																							0.33778	1.4925		0.33778	1.54038		1.5381	162.4		1.56763	150.5
1.66496	15.32		1.64664	25.37		1.65947	20.45		1.65142	23.77		1.6641	194.8		1.56038	265																							0.33833	1.4925		0.33833	1.54038		1.53805	163.1		1.56778	151.1
1.66424	15.13		1.64578	25.28		1.65874	20.26		1.65088	23.46		1.66434	195.3		1.56078	265.4																							0.33861	1.4925		0.33861	1.54038		1.53829	163.6		1.56792	151.7
1.66356	14.92		1.64522	25		1.65807	20.02		1.65028	23.19		1.66473	195.7		1.56087	266																							0.33917	1.4925		0.33917	1.54038		1.53854	164.1		1.56806	152.3
1.66283	14.74		1.64469	24.71		1.65734	19.83		1.64972	22.9		1.66528	196		1.56112	266.5																							0.33944	1.4925		0.33944	1.54048		1.53863	164.7		1.5682	152.9
1.66216	14.52		1.6441	24.45		1.65655	19.68		1.64921	22.57		1.66476	197		1.56136	267																							0.34	1.4925		0.34	1.54038		1.53873	165.3		1.56848	153.4
1.66139	14.37		1.64351	24.19		1.65567	19.59		1.64863	22.29		1.6653	197.3		1.56161	267.5																							0.34056	1.4925		0.34056	1.54038		1.53897	165.8		1.56863	154
1.66067	14.18		1.64291	23.94		1.65498	19.37		1.64799	22.05		1.66569	197.7		1.56186	268																							0.34083	1.4925		0.34083	1.54048		1.53907	166.4		1.56891	154.5
1.66018	13.84		1.64228	23.71		1.65431	19.13		1.64743	21.76		1.66563	198.4		1.56195	268.6																							0.34139	1.4925		0.34139	1.54048		1.53916	167		1.56891	155.2
1.65946	13.66		1.64171	23.44		1.65358	18.94		1.6468	21.51		1.66557	199.1		1.5622	269.1																							0.34167	1.4926		0.34167	1.54048		1.53941	167.5		1.56905	155.8
1.65873	13.48		1.64117	23.15		1.65283	18.76		1.6462	21.24		1.66596	199.5		1.56214	269.8																							0.34222	1.4926		0.34222	1.54048		1.53951	168.1		1.56933	156.3
1.65801	13.29		1.6406	22.88		1.65209	18.57		1.64561	20.97		1.6665	199.8		1.56178	270.7																							0.34278	1.4926		0.34278	1.54048		1.53975	168.6		1.56948	156.9
1.6573	13.1		1.63872	23.43		1.65143	18.33		1.64497	20.73		1.66674	200.3		1.56188	271.3																							0.34306	1.4926		0.34306	1.54048		1.54	169.1		1.56962	157.5
1.65658	12.91		1.6376	23.51		1.65074	18.11		1.64418	20.59		1.66683	200.9		1.56182	272																							0.34361	1.4926		0.34361	1.54048		1.53979	169.9		1.56976	158.1
1.65587	12.72		1.63699	23.26		1.64999	17.93		1.64352	20.36		1.66677	201.6		1.56207	272.5																							0.34389	1.4926		0.34389	1.54058		1.53989	170.5		1.5699	158.7
1.65514	12.54		1.63641	23		1.64934	17.68		1.64278	20.19		1.66716	202		1.56201	273.2																							0.34444	1.4927		0.34444	1.54058		1.54028	170.9		1.56976	159.5
1.65443	12.35		1.63579	22.76		1.64859	17.5		1.64215	19.94		1.66619	203.3		1.56181	274																							0.345	1.4927		0.345	1.54058		1.54038	171.5		1.5699	160.1
1.65367	12.19		1.63519	22.51		1.64784	17.32		1.64158	19.65		1.66688	203.5		1.56205	274.5																							0.34528	1.4926		0.34528	1.54058		1.54062	172		1.57004	160.7
1.65294	12.01		1.6346	22.25		1.64715	17.1		1.64097	19.39		1.66697	204.1		1.5623	275																							0.34583	1.4926		0.34583	1.54058		1.54087	172.5		1.57018	161.3
1.65221	11.83		1.63398	22.01		1.64631	16.98		1.64015	19.27		1.66676	204.9		1.56224	275.7																							0.34611	1.4926		0.34611	1.54058		1.54097	173.1		1.57032	161.9
1.65146	11.66		1.63341	21.74		1.64549	16.85		1.63948	19.05		1.667	205.4		1.56234	276.3																							0.34667	1.4926		0.34667	1.54058		1.54076	173.9		1.57032	162.6
1.65072	11.49		1.63281	21.49		1.6447	16.7		1.63886	18.8		1.66739	205.8		1.56259	276.8																							0.34722	1.4926		0.34722	1.54068		1.541	174.4		1.57046	163.2
1.64996	11.33		1.63211	21.3		1.644	16.49		1.63823	18.55		1.66733	206.5		1.56283	277.3																							0.3475	1.4926		0.3475	1.54058		1.5411	175		1.5706	163.8
1.6492	11.17		1.63148	21.07		1.64326	16.3		1.63755	18.34		1.66742	207.1		1.56278	278																							0.34806	1.4927		0.34806	1.54058		1.5412	175.6		1.57074	164.4
1.64832	11.09		1.63084	20.84		1.64247	16.15		1.63686	18.13		1.66781	207.5		1.56287	278.6																							0.34833	1.4927		0.34833	1.54058		1.54144	176.1		1.57074	165.1
1.64758	10.92		1.63026	20.58		1.64169	15.99		1.63626	17.86		1.6682	207.9		1.56266	279.4																							0.34889	1.4927		0.34889	1.54058		1.54154	176.7		1.57088	165.7
1.64683	10.75		1.62967	20.32		1.64103	15.75		1.63561	17.63		1.66844	208.4		1.56291	279.9																							0.34944	1.4927		0.34944	1.54058		1.54178	177.2		1.57131	166.1
1.64609	10.58		1.62908	20.06		1.64038	15.5		1.63492	17.42		1.66914	208.6		1.56316	280.4																							0.34972	1.4927		0.34972	1.54058		1.54188	177.8		1.57131	166.8
1.64537	10.39		1.62843	19.84		1.63963	15.32		1.63424	17.21		1.66953	209		1.5634	280.9																							0.35028	1.4927		0.35028	1.54058		1.54212	178.3		1.57145	167.4
1.64466	10.2		1.6278	19.61		1.63894	15.1		1.63358	16.98		1.66992	209.4		1.56365	281.4																							0.35056	1.4927		0.35056	1.54058		1.54222	178.9		1.57174	167.9
1.64391	10.03		1.62717	19.38		1.63827	14.86		1.63288	16.78		1.67001	210		1.56405	281.8																							0.35111	1.4927		0.35111	1.54058		1.54246	179.4		1.57188	168.5
1.64316	9.868		1.62641	19.23		1.63758	14.64		1.63222	16.55		1.67025	210.5		1.56414	282.4																							0.35167	1.4927		0.35167	1.54068		1.54256	180		1.57202	169.1
1.6424	9.705		1.62579	18.99		1.63679	14.49		1.63157	16.32		1.67079	210.8		1.56424	283																							0.35194	1.4928		0.35194	1.54068		1.54266	180.6		1.57245	169.5
1.64164	9.548		1.62518	18.74		1.63604	14.31		1.63073	16.21		1.67104	211.3		1.56433	283.6																							0.3525	1.4928		0.3525	1.54068		1.5429	181.1		1.57187	170.6
1.64087	9.392		1.62457	18.5		1.63555	13.94		1.62991	16.09		1.67128	211.8		1.56458	284.1																							0.35278	1.4928		0.35278	1.54068		1.54285	181.8		1.57187	171.3
1.64007	9.26		1.62388	18.3		1.63486	13.72		1.62918	15.91		1.67152	212.3		1.56482	284.6																							0.35333	1.4928		0.35333	1.54058		1.54264	182.6		1.57201	171.9
1.63928	9.121		1.62327	18.06		1.63417	13.5		1.62845	15.73		1.67191	212.7		1.56507	285.1																							0.35389	1.4928		0.35389	1.54068		1.54273	183.2		1.57215	172.5
1.63852	8.965		1.62263	17.83		1.63335	13.37		1.62769	15.57		1.6723	213.1		1.56501	285.8																							0.35417	1.4928		0.35417	1.54068		1.54298	183.7		1.57244	173
1.63775	8.808		1.62193	17.64		1.63263	13.17		1.62701	15.36		1.67269	213.5		1.56526	286.3																							0.35472	1.4928		0.35472	1.54068		1.54323	184.2		1.57258	173.6
1.63698	8.658		1.62121	17.47		1.63186	13		1.62637	15.12		1.67309	213.9		1.56581	286.6																							0.355	1.4928		0.355	1.54068		1.54332	184.8		1.57258	174.3
1.63622	8.498		1.62054	17.26		1.63103	12.88		1.62568	14.91		1.67272	214.8		1.5659	287.2																							0.35556	1.4928		0.35556	1.54058		1.54357	185.3		1.57258	175
1.63544	8.35		1.61991	17.03		1.63023	12.74		1.62493	14.74		1.67311	215.2		1.56615	287.7																							0.35611	1.4928		0.35611	1.54058		1.54381	185.8		1.57272	175.6
1.63466	8.203		1.61927	16.8		1.62948	12.56		1.6242	14.56		1.6732	215.8		1.56624	288.3																							0.35639	1.4929		0.35639	1.54048		1.54391	186.4		1.57286	176.2
1.63388	8.059		1.61865	16.56		1.62876	12.36		1.62353	14.34		1.67344	216.3		1.56634	288.9																							0.35694	1.4929		0.35694	1.54028		1.54415	186.9		1.57286	176.9
1.6331	7.914		1.61803	16.32		1.62795	12.22		1.62289	14.1		1.67353	216.9		1.56643	289.5																							0.35722	1.4929		0.35722	1.54028		1.54425	187.5		1.573	177.5
1.63227	7.798		1.61737	16.11		1.62705	12.15		1.62212	13.95		1.67362	217.5		1.56668	290																							0.35778	1.4929		0.35778	1.54038		1.5445	188		1.57314	178.1
1.63148	7.659		1.6167	15.9		1.62627	11.99		1.62136	13.79		1.67371	218.1		1.56678	290.6																							0.35833	1.493		0.35833	1.54028		1.54474	188.5		1.57357	178.5
1.63068	7.524		1.61607	15.67		1.62551	11.82		1.62067	13.58		1.67395	218.6		1.56717	291																							0.35861	1.493		0.35861	1.54028		1.54484	189.1		1.57371	179.1
1.62988	7.392		1.61545	15.43		1.62476	11.64		1.61999	13.37		1.67434	219		1.56727	291.6																							0.35917	1.4929		0.35917	1.54028		1.54493	189.7		1.57385	179.7
1.62907	7.266		1.61483	15.19		1.62399	11.48		1.61921	13.22		1.67458	219.5		1.56751	292.1																							0.35944	1.4929		0.35944	1.54038		1.54473	190.5		1.57385	180.4
1.62827	7.134		1.61418	14.97		1.62325	11.29		1.61825	13.19		1.67482	220		1.56776	292.6																							0.36	1.4928		0.36	1.54038		1.54497	191		1.57399	181
1.62747	6.999		1.61352	14.76		1.6225	11.11		1.61751	13.02		1.67521	220.4		1.5677	293.3																							0.36056	1.4928		0.36056	1.54038		1.54507	191.6		1.57427	181.5
1.62667	6.87		1.61287	14.54		1.62177	10.92		1.61663	12.94		1.6756	220.8		1.5675	294.1																							0.36083	1.4928		0.36083	1.54038		1.54531	192.1		1.57441	182.1
1.62586	6.744		1.61219	14.34		1.62099	10.76		1.61557	12.98		1.67585	221.3		1.56759	294.7																							0.36139	1.4928		0.36139	1.54038		1.54541	192.7		1.57427	182.9
1.62505	6.618		1.61154	14.12		1.62017	10.63		1.61349	13.7		1.67624	221.7		1.56784	295.2																							0.36167	1.4928		0.36167	1.54038		1.54565	193.2		1.57441	183.5
1.62424	6.492		1.61077	13.97		1.61938	10.48		1.6126	13.63		1.67663	222.1		1.56748	296.1																							0.36222	1.4928		0.36222	1.54038		1.5459	193.7		1.57455	184.1
1.62343	6.363		1.61008	13.78		1.61859	10.33		1.6119	13.43		1.67687	222.6		1.56743	296.8																							0.36278	1.4928		0.36278	1.54038		1.546	194.3		1.57469	184.7
1.6226	6.25		1.60938	13.59		1.61783	10.16		1.61116	13.25		1.67741	222.9		1.56767	297.3																							0.36306	1.4928		0.36306	1.54038		1.54609	194.9		1.57469	185.4
1.62178	6.13		1.60868	13.4		1.61706	9.991		1.61043	13.07		1.6775	223.5		1.56777	297.9																							0.36361	1.4929		0.36361	1.54038		1.54619	195.5		1.57483	186
1.62095	6.016		1.60794	13.24		1.61628	9.837		1.60966	12.92		1.67774	224		1.56816	298.3																							0.36389	1.4929		0.36389	1.54038		1.54643	196		1.57512	186.5
1.62012	5.906		1.60727	13.03		1.61542	9.733		1.60887	12.78		1.67768	224.7		1.56826	298.9																							0.36444	1.4929		0.36444	1.54038		1.54653	196.6		1.57526	187.1
1.61928	5.798		1.60659	12.83		1.61464	9.579		1.60814	12.6		1.67777	225.3		1.56835	299.5																							0.365	1.4929		0.365	1.54038		1.54677	197.1		1.5754	187.7
1.61846	5.681		1.60589	12.64		1.61377	9.481		1.60741	12.42		1.67816	225.7		1.5686	300																							0.36528	1.4929		0.36528	1.54038		1.54687	197.7		1.5754	188.4
1.61763	5.568		1.60519	12.45		1.61296	9.346		1.60663	12.27		1.67871	226		1.56839	300.8																							0.36583	1.493		0.36583	1.54038		1.54696	198.3		1.57568	188.9
1.6168	5.451		1.60441	12.31		1.61219	9.183		1.60578	12.17		1.67895	226.5		1.56819	301.6																							0.36611	1.493		0.36611	1.54038		1.54721	198.8		1.57568	189.6
1.61597	5.337		1.60361	12.19		1.61142	9.02		1.60502	12.01		1.67964	226.7		1.56873	301.9																							0.36667	1.493		0.36667	1.54038		1.54761	199.2		1.57597	190.1
1.61514	5.227		1.60286	12.03		1.61066	8.845		1.60422	11.88		1.67955	226.1		1.56849	301.4																							0.36722	1.493		0.36722	1.54048		1.5477	199.8		1.57597	190.8
1.61428	5.132		1.60207	11.9		1.60987	8.698		1.60344	11.73		1.67977	225.3		1.56809	301																							0.3675	1.4929		0.3675	1.54048		1.54765	200.5		1.57611	191.4
1.61343	5.03		1.60135	11.72		1.60909	8.538		1.60269	11.56		1.67953	224.8		1.56785	300.5																							0.36806	1.493		0.36806	1.54048		1.54804	200.9		1.57625	192
1.6126	4.92		1.60066	11.53		1.6083	8.384		1.60193	11.4		1.67929	224.3		1.56775	299.9																							0.36833	1.493		0.36833	1.54048		1.54769	201.8		1.57639	192.6
1.61176	4.815		1.59996	11.34		1.60751	8.234		1.60116	11.25		1.67935	223.6		1.56781	299.2																							0.36889	1.4929		0.36889	1.54048		1.54793	202.3		1.57653	193.2
1.61092	4.708		1.59926	11.15		1.60671	8.096		1.60037	11.11		1.67926	223		1.56771	298.6																							0.36944	1.4929		0.36944	1.54048		1.54818	202.8		1.57653	193.9
1.61008	4.6		1.59855	10.97		1.60585	7.994		1.59962	10.94		1.67917	222.4		1.56792	297.8																							0.36972	1.4929		0.36972	1.54058		1.54812	203.5		1.57667	194.5
1.60923	4.502		1.59785	10.78		1.60505	7.853		1.59886	10.78		1.67909	221.8		1.56767	297.3																							0.37028	1.4929		0.37028	1.54058		1.54822	204.1		1.57681	195.1
1.60838	4.404		1.59707	10.64		1.60425	7.709		1.5981	10.62		1.679	221.2		1.56727	296.9																							0.37056	1.4929		0.37056	1.54058		1.54816	204.8		1.57681	195.8
1.60753	4.299		1.59631	10.49		1.60341	7.592		1.5973	10.49		1.67921	220.4		1.56658	296.7																							0.37111	1.4929		0.37111	1.54058		1.54826	205.4		1.57709	196.3
1.60668	4.201		1.59556	10.33		1.60261	7.451		1.59652	10.34		1.67912	219.8		1.56633	296.2																							0.37167	1.4929		0.37167	1.54058		1.5482	206.1		1.57738	196.8
1.60583	4.103		1.59482	10.17		1.60181	7.306		1.5957	10.22		1.67812	219.8		1.56669	295.3																							0.37194	1.4929		0.37194	1.54068		1.5483	206.7		1.57752	197.4
1.60498	4.004		1.59407	10.01		1.60101	7.159		1.59482	10.14		1.67743	219.6		1.56674	294.6																							0.3725	1.4929		0.3725	1.54068		1.54854	207.2		1.57766	198
1.60413	3.906		1.59334	9.845		1.60022	7.014		1.59397	10.04		1.67734	219		1.56665	294																							0.37278	1.4929		0.37278	1.54068		1.54879	207.7		1.57766	198.7
1.60326	3.817		1.59258	9.694		1.5994	6.885		1.59319	9.893		1.67725	218.4		1.5667	293.3																							0.37333	1.4929		0.37333	1.54068		1.54888	208.3		1.5778	199.3
1.60238	3.74		1.59182	9.542		1.59859	6.744		1.5924	9.75		1.67686	218		1.56601	293.1																							0.37389	1.4929		0.37389	1.54058		1.54913	208.8		1.57794	199.9
1.6015	3.66		1.59109	9.373		1.59779	6.603		1.59161	9.611		1.67677	217.4		1.56591	292.5																							0.37417	1.4929		0.37417	1.54068		1.54938	209.3		1.57823	200.4
1.60063	3.571		1.5903	9.237		1.59698	6.465		1.59081	9.48		1.67714	216.5		1.56597	291.8																							0.37472	1.4929		0.37472	1.54068		1.54947	209.9		1.57823	201.1
1.59976	3.485		1.58954	9.09		1.59616	6.339		1.59002	9.341		1.67705	215.9		1.56587	291.2																							0.375	1.493		0.375	1.54068		1.54972	210.4		1.57837	201.7
1.59888	3.402		1.58878	8.94		1.59533	6.213		1.58919	9.226		1.67666	215.5		1.56578	290.6																							0.37556	1.493		0.37556	1.54068		1.54981	211		1.57851	202.3
1.59801	3.316		1.58799	8.803		1.59451	6.087		1.58839	9.093		1.67687	214.7		1.56568	290																							0.37611	1.493		0.37611	1.54068		1.54991	211.6		1.57865	202.9
1.59714	3.233		1.58724	8.651		1.59369	5.958		1.58756	8.976		1.67709	213.9		1.56558	289.4																							0.37639	1.493		0.37639	1.54068		1.55015	212.1		1.57865	203.6
1.59626	3.151		1.58646	8.513		1.59287	5.826		1.58678	8.832		1.67533	214.4		1.56549	288.8																							0.37694	1.493		0.37694	1.54068		1.55025	212.7		1.57908	204
1.59539	3.068		1.58569	8.363		1.59205	5.697		1.58599	8.689		1.67509	213.9		1.56524	288.3																							0.37722	1.493		0.37722	1.54058		1.55049	213.2		1.57922	204.6
1.59451	2.988		1.58492	8.221		1.59122	5.574		1.58519	8.555		1.67454	213.6		1.565	287.8																							0.37778	1.493		0.37778	1.54058		1.55059	213.8		1.5795	205.1
1.59362	2.914		1.58417	8.066		1.5904	5.448		1.58442	8.405		1.67445	213		1.56505	287.1																							0.37833	1.4927		0.37833	1.54058		1.55084	214.3		1.57979	205.6
1.59273	2.84		1.58341	7.914		1.58956	5.331		1.58363	8.262		1.67421	212.5		1.56496	286.5																							0.37861	1.4926		0.37861	1.54068		1.55093	214.9		1.57978	206.3
1.59184	2.767		1.58265	7.762		1.58873	5.215		1.58283	8.132		1.67443	211.7		1.56501	285.8																							0.37917	1.4926		0.37917	1.54068		1.55118	215.4		1.57993	206.9
1.59095	2.693		1.58184	7.642		1.58783	5.138		1.582	8.019		1.67419	211.2		1.56507	285.1																							0.37944	1.4926		0.37944	1.54068		1.55142	215.9		1.58021	207.4
1.59006	2.619		1.58101	7.537		1.58699	5.024		1.58119	7.886		1.6741	210.6		1.56482	284.6																							0.38	1.4927		0.38	1.54068		1.55152	216.5		1.58021	208.1
1.58917	2.545		1.58023	7.399		1.58614	4.917		1.58037	7.766		1.67386	210.1		1.56488	283.9																							0.38056	1.4926		0.38056	1.54068		1.55176	217		1.57992	209
1.58828	2.475		1.57945	7.258		1.58526	4.834		1.57953	7.659		1.67392	209.4		1.56493	283.2																							0.38083	1.4927		0.38083	1.54068		1.55201	217.5		1.58006	209.6
1.58738	2.404		1.57868	7.118		1.58442	4.717		1.57872	7.537		1.67383	208.8		1.56499	282.5																							0.38139	1.4927		0.38139	1.54068		1.55226	218		1.58006	210.3
1.58649	2.337		1.5779	6.977		1.58357	4.606		1.57789	7.421		1.6739	208.1		1.56474	282																							0.38167	1.4927		0.38167	1.54068		1.55175	219		1.58049	210.7
1.58558	2.272		1.57712	6.839		1.58272	4.499		1.57707	7.303		1.67426	207.2		1.56465	281.4																							0.38222	1.4927		0.38222	1.54068		1.55184	219.6		1.58077	211.2
1.58468	2.205		1.57635	6.696		1.58186	4.398		1.57625	7.183		1.67402	206.7		1.5647	280.7																							0.38278	1.4927		0.38278	1.54068		1.55194	220.2		1.58063	212
1.58378	2.14		1.57557	6.556		1.58097	4.324		1.57542	7.066		1.67393	206.1		1.56476	280																							0.38306	1.4927		0.38306	1.54068		1.55203	220.8		1.58077	212.6
1.58287	2.079		1.57478	6.422		1.5801	4.226		1.57461	6.942		1.67369	205.6		1.56466	279.4																							0.38361	1.4927		0.38361	1.54068		1.55213	221.4		1.58105	213.1
1.58197	2.017		1.574	6.285		1.57922	4.146		1.57381	6.805		1.673	205.4		1.56457	278.8																							0.38389	1.4928		0.38389	1.54068		1.55192	222.2		1.58105	213.8
1.58106	1.956		1.5732	6.16		1.57833	4.063		1.57301	6.676		1.67291	204.8		1.56432	278.3																							0.38444	1.4928		0.38444	1.54078		1.55217	222.7		1.58134	214.3
1.58015	1.897		1.57241	6.03		1.57746	3.971		1.5722	6.546		1.67312	204		1.56423	277.7																							0.385	1.4928		0.385	1.54078		1.55241	223.2		1.58148	214.9
1.57923	1.842		1.57161	5.899		1.5766	3.872		1.57139	6.419		1.67319	203.3		1.56398	277.2																							0.38528	1.4928		0.38528	1.54078		1.55266	223.7		1.58162	215.5
1.57832	1.784		1.57082	5.773		1.57572	3.786		1.57057	6.302		1.6731	202.7		1.56389	276.6																							0.38583	1.4928		0.38583	1.54078		1.55276	224.3		1.5819	216
1.5774	1.728		1.57	5.658		1.57485	3.691		1.5697	6.214		1.67286	202.2		1.56379	276																							0.38611	1.4927		0.38611	1.54078		1.55315	224.7		1.58219	216.5
1.57648	1.673		1.56919	5.536		1.57398	3.596		1.56886	6.104		1.67277	201.6		1.564	275.2																							0.38667	1.4927		0.38667	1.54088		1.55325	225.3		1.58219	217.2
1.57557	1.618		1.56838	5.42		1.57311	3.504		1.56804	5.988		1.67268	201		1.56375	274.7																							0.38722	1.4926		0.38722	1.54088		1.55319	226		1.58204	218
1.57464	1.566		1.56756	5.302		1.57223	3.418		1.56718	5.889		1.67198	200.8		1.56366	274.1																							0.3875	1.4926		0.3875	1.54088		1.55344	226.5		1.58132	219.2
1.57372	1.513		1.56675	5.185		1.57135	3.335		1.56635	5.778		1.67114	200.7		1.56341	273.6																							0.38806	1.4926		0.38806	1.54088		1.55368	227		1.58147	219.8
1.5728	1.464		1.56592	5.076		1.57047	3.246		1.56552	5.668		1.67105	200.1		1.56347	272.9																							0.38833	1.4927		0.38833	1.54088		1.55378	227.6		1.58175	220.3
1.57187	1.415		1.5651	4.968		1.56959	3.163		1.56466	5.573		1.67081	199.6		1.56322	272.4																							0.38889	1.4927		0.38889	1.54088		1.55342	228.5		1.58204	220.8
1.57095	1.366		1.56428	4.851		1.56871	3.077		1.5638	5.475		1.67057	199.1		1.56313	271.8																							0.38944	1.4927		0.38944	1.54088		1.55367	229		1.58203	221.5
1.57001	1.32		1.56344	4.752		1.56783	2.991		1.56299	5.354		1.67048	198.5		1.56258	271.5																							0.38972	1.4927		0.38972	1.54088		1.55406	229.4		1.58232	222
1.56908	1.279		1.56253	4.695		1.56695	2.905		1.56217	5.231		1.67039	197.9		1.56203	271.2																							0.39028	1.4927		0.39028	1.54088		1.55431	229.9		1.58246	222.6
1.56814	1.235		1.56168	4.599		1.56606	2.822		1.56133	5.121		1.6703	197.3		1.56194	270.6																							0.39056	1.4927		0.39056	1.54088		1.55395	230.8		1.58274	223.1
1.56721	1.19		1.56084	4.499		1.56517	2.742		1.56051	5.001		1.67052	196.5		1.56199	269.9																							0.39111	1.4927		0.39111	1.54088		1.5539	231.5		1.58289	223.7
1.56628	1.146		1.55999	4.405		1.56429	2.662		1.55967	4.898		1.67058	195.8		1.56205	269.2																							0.39167	1.4927		0.39167	1.54098		1.55399	232.1		1.58274	224.5
1.56534	1.104		1.55915	4.305		1.56339	2.585		1.55882	4.799		1.67049	195.2		1.5621	268.5																							0.39194	1.4927		0.39194	1.54098		1.55424	232.6		1.5826	225.3
1.5644	1.064		1.5583	4.211		1.5625	2.509		1.55797	4.698		1.6701	194.8		1.56201	267.9																							0.3925	1.4928		0.3925	1.54088		1.55449	233.1		1.58274	225.9
1.56346	1.025		1.55745	4.119		1.5616	2.438		1.55713	4.592		1.66986	194.3		1.56191	267.3																							0.39278	1.4928		0.39278	1.54088		1.55473	233.6		1.58302	226.4
1.56252	0.9855		1.55659	4.031		1.5607	2.364		1.55629	4.484		1.66992	193.6		1.56167	266.8																							0.39333	1.4928		0.39333	1.54088		1.55498	234.1		1.58331	226.9
1.56157	0.949		1.55572	3.947		1.5598	2.291		1.55544	4.384		1.66983	193		1.56172	266.1																							0.39389	1.4928		0.39389	1.54088		1.55507	234.7		1.5833	227.6
1.56063	0.9118		1.55487	3.852		1.5589	2.22		1.55458	4.286		1.66974	192.4		1.56163	265.5																							0.39417	1.4928		0.39417	1.54088		1.55532	235.2		1.58302	228.5
1.55968	0.8759		1.55403	3.754		1.55799	2.155		1.55371	4.203		1.6695	191.9		1.56183	264.7																							0.39472	1.4928		0.39472	1.54088		1.55541	235.8		1.5833	229
1.55873	0.8421		1.55318	3.657		1.55709	2.088		1.55281	4.137		1.66926	191.4		1.56174	264.1																							0.395	1.4928		0.395	1.54088		1.55566	236.3		1.5833	229.7
1.55779	0.8068		1.55232	3.568		1.55618	2.023		1.55194	4.051		1.66872	191.1		1.56179	263.4																							0.39556	1.4929		0.39556	1.54088		1.55591	236.8		1.58344	230.3
1.55684	0.7739		1.55148	3.469		1.55527	1.959		1.55105	3.973		1.66878	190.4		1.56155	262.9																							0.39611	1.4929		0.39611	1.54088		1.55615	237.3		1.58344	231
1.55588	0.742		1.55062	3.38		1.55436	1.891		1.55015	3.906		1.66824	190.1		1.5613	262.4																							0.39639	1.4929		0.39639	1.54088		1.55655	237.7		1.58387	231.4
1.55493	0.7094		1.54976	3.294		1.55346	1.824		1.54927	3.826		1.66769	189.8		1.5606	262.2																							0.39694	1.4929		0.39694	1.54098		1.55679	238.2		1.58401	232
1.55398	0.6796		1.54888	3.218		1.55254	1.762		1.54838	3.756		1.66715	189.5		1.56066	261.5																							0.39722	1.4929		0.39722	1.54098		1.55644	239.1		1.58401	232.7
1.55302	0.6526		1.54799	3.146		1.55163	1.701		1.54749	3.679		1.66691	189		1.56071	260.8																							0.39778	1.4929		0.39778	1.54098		1.55608	240		1.58415	233.3
1.55206	0.6234		1.54712	3.069		1.55071	1.642		1.54662	3.594		1.66697	188.3		1.56062	260.2																							0.39833	1.493		0.39833	1.54098		1.55602	240.7		1.58429	233.9
1.5511	0.5958		1.54623	2.998		1.54979	1.587		1.54575	3.509		1.66704	187.6		1.56067	259.5																							0.39861	1.493		0.39861	1.54108		1.55612	241.3		1.58429	234.6
1.55015	0.5672		1.54529	2.959		1.54887	1.529		1.54487	3.426		1.66588	187.7		1.56058	258.9																							0.39917	1.493		0.39917	1.54108		1.55621	241.9		1.58443	235.2
1.54919	0.5405		1.5444	2.89		1.54794	1.477		1.544	3.339		1.66564	187.2		1.56063	258.2																							0.39944	1.493		0.39944	1.54108		1.55631	242.5		1.58443	235.9
1.54823	0.5144		1.54353	2.807		1.54701	1.424		1.54313	3.256		1.66525	186.8		1.56084	257.4																							0.4	1.493		0.4	1.54098		1.55641	243.1		1.58457	236.5
1.54727	0.488		1.54265	2.733		1.54609	1.372		1.54225	3.171		1.66547	186		1.5609	256.7																							0.40056	1.493		0.40056	1.54098		1.5568	243.5		1.58457	237.2
1.5463	0.4643		1.54177	2.657		1.54514	1.33		1.54138	3.089		1.66538	185.4		1.56095	256																							0.40083	1.4929		0.40083	1.54098		1.5572	243.9		1.58457	237.9
1.54534	0.4401		1.54087	2.598		1.54421	1.283		1.5405	3.007		1.66529	184.8		1.56086	255.4																							0.40139	1.4927		0.40139	1.54098		1.55744	244.4		1.58471	238.5
1.54437	0.4161		1.53998	2.528		1.54328	1.236		1.53962	2.927		1.66535	184.1		1.56046	255																							0.40167	1.4927		0.40167	1.54098		1.55754	245		1.58513	238.9
1.54341	0.3946		1.5391	2.453		1.54234	1.189		1.53874	2.847		1.66511	183.6		1.56052	254.3																							0.40222	1.4927		0.40222	1.54098		1.55764	245.6		1.58528	239.5
1.54244	0.3713		1.53821	2.38		1.54141	1.142		1.53785	2.772		1.66487	183.1		1.56057	253.6																							0.40278	1.4928		0.40278	1.54058		1.55773	246.2		1.58527	240.2
1.54145	0.3639		1.53733	2.308		1.54047	1.097		1.53696	2.698		1.66478	182.5		1.56048	253																							0.40306	1.4928		0.40306	1.54058		1.55798	246.7		1.58527	240.9
1.54048	0.3433		1.53644	2.237		1.53953	1.054		1.53607	2.623		1.66454	182		1.56008	252.6																							0.40361	1.4928		0.40361	1.54058		1.55807	247.3		1.5857	241.3
1.53952	0.3178		1.53555	2.166		1.53859	1.013		1.53518	2.549		1.66415	181.6		1.55998	252																							0.40389	1.4928		0.40389	1.54058		1.55847	247.7		1.58555	242.1
1.53855	0.2975		1.53466	2.099		1.53764	0.9733		1.5343	2.474		1.66406	181		1.55989	251.4																							0.40444	1.4928		0.40444	1.54058		1.55871	248.2		1.58598	242.5
1.53758	0.2776		1.53376	2.039		1.53669	0.9364		1.5334	2.403		1.66352	180.7		1.55979	250.8																							0.405	1.4929		0.405	1.54058		1.55896	248.7		1.58612	243.1
1.53661	0.2576		1.53286	1.973		1.53575	0.898		1.53251	2.329		1.66328	180.2		1.55985	250.1																							0.40528	1.4929		0.40528	1.54058		1.55921	249.2		1.58641	243.6
1.53564	0.2377		1.53196	1.912		1.5348	0.8599		1.53162	2.259		1.66319	179.6		1.55975	249.5																							0.40583	1.4928		0.40583	1.54058		1.5593	249.8		1.58669	244.1
1.53467	0.2201		1.53106	1.848		1.53385	0.8237		1.53072	2.192		1.6634	178.8		1.55981	248.8																							0.40611	1.4928		0.40611	1.54058		1.55955	250.3		1.58669	244.8
1.53369	0.2036		1.53014	1.795		1.5329	0.7884		1.52982	2.126		1.66347	178.1		1.55956	248.3																							0.40667	1.4928		0.40667	1.54068		1.55964	250.9		1.58698	245.3
1.53272	0.187		1.52924	1.735		1.53195	0.7543		1.52891	2.061		1.66034	179.5		1.55962	247.6																							0.40722	1.4929		0.40722	1.54068		1.55989	251.4		1.58726	245.8
1.53175	0.1695		1.52833	1.676		1.53099	0.7211		1.52801	1.997		1.65949	179.4		1.55967	246.9																							0.4075	1.4929		0.4075	1.54058		1.55983	252.1		1.5874	246.4
1.53077	0.1544		1.52742	1.621		1.53004	0.6901		1.52709	1.941		1.6594	178.8		1.55973	246.2																							0.40806	1.4929		0.40806	1.54058		1.56008	252.6		1.58754	247
1.52979	0.1375		1.52651	1.564		1.52908	0.6591		1.52618	1.882		1.65931	178.2		1.55964	245.6																							0.40833	1.4929		0.40833	1.54058		1.56033	253.1		1.58768	247.6
1.52882	0.1216		1.5256	1.507		1.52812	0.6296		1.52527	1.822		1.65923	177.6		1.55954	245																							0.40889	1.4929		0.40889	1.54058		1.56057	253.6		1.58682	248.9
1.52784	0.1083		1.52469	1.452		1.52716	0.6013		1.52436	1.762		1.65914	177		1.55929	244.5																							0.40944	1.4929		0.40944	1.54058		1.56067	254.2		1.58697	249.5
1.52686	0.09268		1.52378	1.396		1.5262	0.5737		1.52344	1.708		1.65905	176.4		1.5592	243.9																							0.40972	1.4929		0.40972	1.54058		1.55986	255.4		1.58725	250
1.52588	0.07916		1.52286	1.348		1.52524	0.5469		1.52253	1.647		1.65896	175.8		1.5591	243.3																							0.41028	1.4929		0.41028	1.54058		1.5598	256.1		1.58753	250.5
1.5249	0.06596		1.52193	1.302		1.52427	0.5211		1.52161	1.596		1.65872	175.3		1.55886	242.8																							0.41056	1.4929		0.41056	1.54058		1.5599	256.7		1.58739	251.3
1.52393	0.04953		1.521	1.259		1.5233	0.4984		1.52069	1.542		1.65833	174.9		1.55846	242.4																							0.41111	1.4929		0.41111	1.54058		1.55984	257.4		1.5871	252.2
1.52294	0.03737		1.51995	1.289		1.52234	0.4745		1.51977	1.488		1.65824	174.3		1.55837	241.8																							0.41167	1.493		0.41167	1.54058		1.56009	257.9		1.58753	252.6
1.52196	0.02413		1.51895	1.29		1.52137	0.4508		1.51885	1.437		1.6583	173.6		1.55827	241.2																							0.41194	1.493		0.41194	1.54058		1.56018	258.5		1.58738	253.4
1.52098	0.01065		1.51804	1.229		1.5204	0.4281		1.51793	1.386		1.65791	173.2		1.55833	240.5																							0.4125	1.493		0.4125	1.54058		1.56028	259.1		1.58753	254
1.52	-0.0008985		1.51713	1.174		1.51943	0.4063		1.517	1.337		1.65782	172.6		1.55838	239.8																							0.41278	1.493		0.41278	1.54068		1.56037	259.7		1.58767	254.6
1.51902	-0.01447		1.51622	1.121		1.51846	0.3851		1.51607	1.288		1.65773	172		1.55783	239.5																							0.41333	1.493		0.41333	1.54058		1.56077	260.1		1.58795	255.1
1.51804	-0.02608		1.51529	1.072		1.51749	0.3651		1.51515	1.239		1.65749	171.5		1.55804	238.7																							0.41389	1.493		0.41389	1.54058		1.56086	260.7		1.58795	255.8
1.51706	-0.03837		1.51438	1.021		1.51652	0.3458		1.51421	1.194		1.6574	170.9		1.55795	238.1																							0.41417	1.493		0.41417	1.54058		1.56081	261.4		1.58823	256.3
1.51608	-0.05102		1.51345	0.9755		1.51554	0.3273		1.51328	1.151		1.65701	170.5		1.558	237.4																							0.41472	1.493		0.41472	1.54058		1.5606	262.2		1.58823	257
1.51509	-0.0615		1.51252	0.9283		1.51457	0.3095		1.51234	1.107		1.65677	170		1.55775	236.9																							0.415	1.4931		0.415	1.54058		1.5604	263		1.58823	257.7
1.51411	-0.07351		1.51159	0.8839		1.51359	0.2923		1.5114	1.067		1.65607	169.8		1.55766	236.3																							0.41556	1.493		0.41556	1.54068		1.56019	263.8		1.58852	258.2
1.51313	-0.0849		1.51067	0.8386		1.51261	0.276		1.51047	1.025		1.65599	169.2		1.55741	235.8																							0.41611	1.493		0.41611	1.54068		1.56013	264.5		1.5888	258.7
1.51214	-0.09473		1.50974	0.794		1.51164	0.2604		1.50953	0.9827		1.65605	168.5		1.55747	235.1																							0.41639	1.493		0.41639	1.54068		1.56038	265		1.5888	259.4
1.51116	-0.1073		1.5088	0.7542		1.51066	0.2453		1.50859	0.9435		1.65611	167.8		1.55722	234.6																							0.41694	1.493		0.41694	1.54068		1.56078	265.4		1.58908	259.9
1.51018	-0.1176		1.50787	0.7114		1.50968	0.2306		1.50765	0.9047		1.65602	167.2		1.55713	234																							0.41722	1.493		0.41722	1.54078		1.56087	266		1.58937	260.4
1.50919	-0.1274		1.50693	0.6718		1.5087	0.2171		1.5067	0.8661		1.65578	166.7		1.55718	233.3																							0.41778	1.493		0.41778	1.54078		1.56112	266.5		1.58951	261
1.50821	-0.1389		1.50599	0.6333		1.50772	0.2036		1.50576	0.8316		1.65554	166.2		1.55724	232.6																							0.41833	1.493		0.41833	1.54078		1.56136	267		1.58951	261.7
1.50722	-0.1477		1.50505	0.5954		1.50673	0.1913		1.50481	0.7948		1.6553	165.7		1.55714	232																							0.41861	1.4929		0.41861	1.54078		1.56161	267.5		1.58951	262.4
1.50624	-0.1577		1.50411	0.5576		1.50575	0.1793		1.50386	0.7638		1.65521	165.1		1.55675	231.6																							0.41917	1.4927		0.41917	1.54078		1.56186	268		1.58979	262.9
1.50525	-0.1678		1.50317	0.5217		1.50477	0.1676		1.50291	0.7276		1.65512	164.5		1.55665	231																							0.41944	1.4928		0.41944	1.54078		1.56195	268.6		1.58965	263.7
1.50427	-0.1764		1.50223	0.4862		1.50378	0.1569		1.50196	0.6957		1.65504	163.9		1.55656	230.4																							0.42	1.4927		0.42	1.54078		1.5622	269.1		1.58936	264.6
1.50328	-0.1859		1.50128	0.4527		1.5028	0.1464		1.50101	0.6638		1.65495	163.3		1.55661	229.7																							0.42056	1.4928		0.42056	1.54088		1.56214	269.8		1.58936	265.3
1.50229	-0.1945		1.50033	0.4201		1.50181	0.1369		1.50005	0.6336		1.65486	162.7		1.55652	229.1																							0.42083	1.4928		0.42083	1.54088		1.56178	270.7		1.58964	265.8
1.50131	-0.2037		1.49938	0.3875		1.50082	0.1274		1.49909	0.6058		1.65477	162.1		1.55627	228.6																							0.42139	1.4928		0.42139	1.54088		1.56188	271.3		1.59007	266.2
1.50032	-0.2135		1.49843	0.3567		1.49983	0.1185		1.49814	0.5766		1.65453	161.6		1.55633	227.9																							0.42167	1.4928		0.42167	1.54088		1.56182	272		1.59021	266.8
1.49933	-0.2212		1.49748	0.3258		1.49885	0.1102		1.49718	0.5508		1.65444	161		1.55518	228																							0.42222	1.4928		0.42222	1.54088		1.56207	272.5		1.59035	267.4
1.49835	-0.2314		1.49653	0.2967		1.49786	0.1025		1.49622	0.5224		1.65435	160.4		1.55478	227.6																							0.42278	1.4927		0.42278	1.54088		1.56201	273.2		1.59035	268.1
1.49736	-0.2406		1.49557	0.2715		1.49687	0.09536		1.49525	0.4992		1.65426	159.8		1.55499	226.8																							0.42306	1.4927		0.42306	1.54098		1.56181	274		1.59035	268.8
1.49637	-0.2482		1.49462	0.2419		1.49588	0.08845		1.49429	0.4766		1.65402	159.3		1.55504	226.1																							0.42361	1.4927		0.42361	1.54098		1.56205	274.5		1.59077	269.2
1.49539	-0.2584		1.49366	0.2121		1.49489	0.08175		1.49332	0.4517		1.65348	159		1.55495	225.5																							0.42389	1.4927		0.42389	1.54098		1.5623	275		1.59063	270
1.4944	-0.2664		1.4927	0.187		1.49389	0.07549		1.49235	0.4336		1.65293	158.7		1.55485	224.9																							0.42444	1.4928		0.42444	1.54098		1.56224	275.7		1.59049	270.8
1.49341	-0.2737		1.49174	0.161		1.4929	0.06965		1.49139	0.41		1.65209	158.6		1.55476	224.3																							0.425	1.4928		0.425	1.54098		1.56234	276.3		1.59091	271.2
1.49243	-0.2842		1.49079	0.1341		1.49191	0.06406		1.49041	0.3917		1.65169	158.2		1.55466	223.7																							0.42528	1.4928		0.42528	1.54098		1.56259	276.8		1.59105	271.8
1.49144	-0.2925		1.48982	0.1139		1.49092	0.05884		1.48944	0.3721		1.65115	157.9		1.55457	223.1																							0.42583	1.4928		0.42583	1.54098		1.56283	277.3		1.59134	272.3
1.49045	-0.3002		1.48886	0.08995		1.48992	0.05399		1.48847	0.3517		1.65121	157.2		1.55432	222.6																							0.42611	1.4928		0.42611	1.54098		1.56278	278		1.59162	272.8
1.48946	-0.3084		1.48789	0.0677		1.48893	0.04935		1.4875	0.3356		1.65082	156.8		1.55377	222.3																							0.42667	1.4928		0.42667	1.54098		1.56287	278.6		1.59205	273.2
1.48847	-0.3152		1.48693	0.04505		1.48794	0.04511		1.48653	0.3148		1.65058	156.3		1.55353	221.8																							0.42722	1.4928		0.42722	1.54098		1.56266	279.4		1.59219	273.8
1.48749	-0.325		1.48596	0.02414		1.48694	0.04106		1.48555	0.3008		1.65049	155.7		1.55343	221.2																							0.4275	1.4928		0.4275	1.54108		1.56291	279.9		1.59219	274.5
1.4865	-0.3324		1.485	0.0003145		1.48595	0.03722		1.48458	0.2838		1.6501	155.3		1.55334	220.6																							0.42806	1.4928		0.42806	1.54108		1.56316	280.4		1.59205	275.3
1.48551	-0.341		1.48404	-0.02202		1.48495	0.03372		1.4836	0.2687		1.64986	154.8		1.55339	219.9																							0.42833	1.4928		0.42833	1.54108		1.5634	280.9		1.59219	275.9
1.48453	-0.3493		1.48306	-0.03986		1.48396	0.03037		1.48262	0.2525		1.64992	154.1		1.55345	219.2																							0.42889	1.4928		0.42889	1.54108		1.56365	281.4		1.59147	277.1
1.48353	-0.3551		1.48209	-0.0596		1.48296	0.02721		1.48165	0.2364		1.64953	153.7		1.5535	218.5																							0.42944	1.4929		0.42944	1.54108		1.56405	281.8		1.59147	277.8
1.48255	-0.3628		1.48112	-0.07698		1.48197	0.02429		1.48066	0.2242		1.64944	153.1		1.55326	218																							0.42972	1.4929		0.42972	1.54108		1.56414	282.4		1.59161	278.4
1.48156	-0.3705		1.48015	-0.09593		1.48097	0.02146		1.47968	0.2124		1.6495	152.4		1.55316	217.4																							0.43028	1.4929		0.43028	1.54098		1.56424	283		1.59189	278.9
1.48057	-0.376		1.47918	-0.1117		1.47997	0.01894		1.4787	0.1988		1.64911	152		1.55291	216.9																							0.43056	1.4929		0.43056	1.54098		1.56433	283.6		1.59218	279.4
1.47958	-0.3846		1.4782	-0.1279		1.47898	0.01639		1.47771	0.1915		1.64826	151.9		1.55297	216.2																							0.43111	1.493		0.43111	1.54098		1.56458	284.1		1.59246	279.9
1.47859	-0.3911		1.47723	-0.1448		1.47798	0.01409		1.47673	0.1799		1.64833	151.2		1.55303	215.5																							0.43167	1.493		0.43167	1.54098		1.56482	284.6		1.59275	280.4
1.4776	-0.3966		1.47625	-0.1573		1.47698	0.012		1.47575	0.1687		1.64824	150.6		1.55308	214.8																							0.43194	1.493		0.43194	1.54098		1.56507	285.1		1.59289	281
1.47661	-0.4043		1.47527	-0.1727		1.47599	0.00994		1.47476	0.1587		1.64785	150.2		1.55299	214.2																							0.4325	1.493		0.4325	1.54098		1.56501	285.8		1.59274	281.8
1.47561	-0.4089		1.4743	-0.1872		1.47499	0.00813		1.47378	0.1477		1.64776	149.6		1.55304	213.5																							0.43278	1.493		0.43278	1.54098		1.56526	286.3		1.59274	282.5
1.47463	-0.4163		1.47332	-0.199		1.47399	0.00647		1.47279	0.1399		1.64767	149		1.55265	213.1																							0.43333	1.493		0.43333	1.54098		1.56581	286.6		1.59288	283.1
1.47364	-0.4224		1.47234	-0.2131		1.47299	0.00488		1.4718	0.1323		1.64743	148.5		1.55255	212.5																							0.43389	1.493		0.43389	1.54108		1.5659	287.2		1.59288	283.8
1.47264	-0.4282		1.47136	-0.2253		1.472	0.00349		1.47082	0.1228		1.64719	148		1.55245	211.9																							0.43417	1.493		0.43417	1.54098		1.56615	287.7		1.59331	284.2
1.47165	-0.4353		1.47038	-0.2375		1.471	0.00223		1.46983	0.1153		1.6471	147.4		1.55251	211.2																							0.43472	1.493		0.43472	1.54098		1.56624	288.3		1.59345	284.8
1.47066	-0.4408		1.4694	-0.2512		1.47	0.0011		1.46884	0.1093		1.64701	146.8		1.55257	210.5																							0.435	1.493		0.435	1.54088		1.56634	288.9		1.59359	285.4
1.46967	-0.446		1.46842	-0.2625		1.469	8.431e-05		1.46785	0.1023		1.64692	146.2		1.55232	210																							0.43556	1.493		0.43556	1.54088		1.56643	289.5		1.59373	286
1.46868	-0.4525		1.46743	-0.2712		1.468	-0.00096		1.46686	0.09373		1.64683	145.6		1.55177	209.7																							0.43611	1.4929		0.43611	1.54098		1.56668	290		1.59388	286.6
1.46769	-0.4571		1.46645	-0.2816		1.467	-0.00182		1.46587	0.08822		1.64659	145.1		1.55092	209.6																							0.43639	1.4929		0.43639	1.54098		1.56678	290.6		1.59402	287.2
1.4667	-0.4636		1.46547	-0.2936		1.466	-0.00259		1.46488	0.08256		1.64635	144.6		1.55098	208.9																							0.43694	1.4929		0.43694	1.54098		1.56717	291		1.59416	287.8
1.46571	-0.47		1.46448	-0.302		1.465	-0.0032		1.46389	0.07651		1.64626	144		1.55103	208.2																							0.43722	1.493		0.43722	1.54098		1.56727	291.6		1.59387	288.7
1.46471	-0.4728		1.46349	-0.3089		1.46401	-0.00369		1.46289	0.07336		1.64618	143.4		1.55094	207.6																							0.43778	1.493		0.43778	1.54108		1.56751	292.1		1.59415	289.2
1.46372	-0.4792		1.46251	-0.3178		1.46301	-0.00428		1.4619	0.06715		1.64578	143		1.55084	207																							0.43833	1.4929		0.43833	1.54098		1.56776	292.6		1.59473	289.5
1.46273	-0.4832		1.46153	-0.3302		1.46201	-0.00477		1.46091	0.06212		1.64554	142.5		1.55075	206.4																							0.43861	1.493		0.43861	1.54098		1.5677	293.3		1.59472	290.2
1.46173	-0.4875		1.46054	-0.3374		1.46101	-0.00511		1.45991	0.05874		1.645	142.2		1.5505	205.9																							0.43917	1.493		0.43917	1.54098		1.5675	294.1		1.59487	290.8
1.46074	-0.493		1.45955	-0.3449		1.46001	-0.00554		1.45892	0.05024		1.64445	141.9		1.55041	205.3																							0.43944	1.493		0.43944	1.54098		1.56759	294.7		1.59515	291.3
1.45975	-0.497		1.45857	-0.3558		1.45901	-0.00575		1.45793	0.04804		1.64421	141.4		1.55016	204.8																							0.44	1.493		0.44	1.54098		1.56784	295.2		1.59515	292
1.45875	-0.5016		1.45758	-0.3615		1.45801	-0.00594		1.45694	0.04301		1.64412	140.8		1.55007	204.2																							0.44056	1.493		0.44056	1.54098		1.56748	296.1		1.59543	292.5
1.45776	-0.505		1.45659	-0.3677		1.45701	-0.00621		1.45594	0.03979		1.64404	140.2		1.55012	203.5																							0.44083	1.493		0.44083	1.54108		1.56743	296.8		1.596	292.8
1.45676	-0.5084		1.45559	-0.3729		1.45601	-0.00634		1.45494	0.03861		1.6438	139.7		1.54988	203																							0.44139	1.493		0.44139	1.54108		1.56767	297.3		1.59586	293.6
1.45577	-0.5136		1.4546	-0.3782		1.45501	-0.00652		1.45395	0.03389		1.64356	139.2		1.54993	202.3																							0.44167	1.493		0.44167	1.54108		1.56777	297.9		1.59614	294.1
1.45478	-0.5158		1.45362	-0.3874		1.45401	-0.00667		1.45295	0.03239		1.64347	138.6		1.54984	201.7																							0.44222	1.493		0.44222	1.54108		1.56816	298.3		1.59571	295.1
1.45378	-0.5207		1.45262	-0.3926		1.45301	-0.0068		1.45196	0.02618		1.64216	138.8		1.54959	201.2																							0.44278	1.4929		0.44278	1.54108		1.56826	298.9		1.59557	295.9
1.45279	-0.5241		1.45163	-0.3968		1.45201	-0.00686		1.45096	0.02445		1.64192	138.3		1.5498	200.4																							0.44306	1.4929		0.44306	1.54118		1.56835	299.5		1.59585	296.4
1.45179	-0.525		1.45064	-0.404		1.45101	-0.00689		1.44997	0.02036		1.64183	137.7		1.5494	200																							0.44361	1.493		0.44361	1.54118		1.5686	300		1.59556	297.3
1.4508	-0.5287		1.44965	-0.4086		1.45001	-0.00689		1.44897	0.02115		1.64175	137.1		1.549	199.6																							0.44389	1.493		0.44389	1.54118		1.56839	300.8		1.59585	297.8
1.4498	-0.5317		1.44866	-0.4137		1.44901	-0.00692		1.44797	0.01926		1.6415	136.6		1.54876	199.1																							0.44444	1.493		0.44444	1.54118		1.56819	301.6		1.5957	298.6
1.4488	-0.5324		1.44767	-0.4204		1.44801	-0.00686		1.44698	0.01415		1.64126	136.1		1.54851	198.6																							0.445	1.493		0.445	1.54118		1.56873	301.9		1.59685	298.5
1.44781	-0.5367		1.44668	-0.4244		1.44701	-0.00692		1.44598	0.01234		1.64102	135.6		1.54857	197.9																							0.44528	1.493		0.44528	1.54118		1.56849	301.4		1.59699	297.7
1.44681	-0.5385		1.44568	-0.429		1.44601	-0.00692		1.44498	0.01179		1.64094	135		1.54832	197.4																							0.44583	1.493		0.44583	1.54118		1.56809	301		1.59642	297.4
1.44581	-0.5394		1.44469	-0.4337		1.44501	-0.00689		1.44398	0.0103		1.64085	134.4		1.54823	196.8																							0.44611	1.493		0.44611	1.54118		1.56785	300.5		1.59642	296.7
1.44482	-0.5434		1.44369	-0.4361		1.44401	-0.00689		1.44299	0.00951		1.64061	133.9		1.54813	196.2																							0.44667	1.493		0.44667	1.54118		1.56775	299.9		1.59685	295.7
1.44382	-0.544		1.4427	-0.4424		1.44301	-0.00686		1.44199	0.00723		1.64052	133.3		1.54773	195.8																							0.44722	1.4931		0.44722	1.54118		1.56781	299.2		1.59657	295.2
1.44282	-0.5462		1.4417	-0.4427		1.44201	-0.00676		1.44099	0.00739		1.64028	132.8		1.54764	195.2																							0.4475	1.4931		0.4475	1.54118		1.56771	298.6		1.59614	294.8
1.44182	-0.548		1.44071	-0.4494		1.44101	-0.0068		1.44	0.00236		1.64004	132.3		1.54754	194.6																							0.44806	1.493		0.44806	1.54128		1.56792	297.8		1.59629	294
1.44083	-0.5499		1.43972	-0.4535		1.44001	-0.00673		1.439	0.0011		1.63995	131.7		1.54745	194																							0.44833	1.4931		0.44833	1.54128		1.56767	297.3		1.59629	293.3
1.43983	-0.5517		1.43873	-0.4561		1.43901	-0.00664		1.438	-0.0009435		1.63971	131.2		1.54705	193.6																							0.44889	1.493		0.44889	1.54128		1.56727	296.9		1.59586	292.9
1.43883	-0.5517		1.43773	-0.4571		1.43801	-0.00667		1.437	-0.0007077		1.63947	130.7		1.54665	193.2																							0.44944	1.493		0.44944	1.54128		1.56658	296.7		1.59586	292.2
1.43783	-0.5523		1.43673	-0.4619		1.43701	-0.00652		1.436	6.748e-10		1.63907	130.3		1.54656	192.6																							0.44972	1.4931		0.44972	1.54128		1.56633	296.2		1.59601	291.4
1.43683	-0.5542		1.43574	-0.4634		1.43601	-0.00652		1.435	-0.00165		1.63899	129.7		1.54646	192																							0.45028	1.493		0.45028	1.54138		1.56669	295.3		1.59601	290.7
1.43583	-0.5532		1.43475	-0.4726		1.43501	-0.00646		1.43401	-0.00425		1.63875	129.2		1.54622	191.5																							0.45056	1.4931		0.45056	1.54138		1.56674	294.6		1.59572	290.2
1.43484	-0.5575		1.43376	-0.4787		1.43401	-0.00646		1.43301	-0.0037		1.6382	128.9		1.54597	191																							0.45111	1.4931		0.45111	1.54128		1.56665	294		1.59558	289.6
1.43384	-0.5597		1.43276	-0.4766		1.43301	-0.0063		1.43201	-0.00456		1.63766	128.6		1.54588	190.4																							0.45167	1.4931		0.45167	1.54128		1.5667	293.3		1.59558	288.9
1.43284	-0.5557		1.43176	-0.4799		1.43201	-0.00612		1.43101	-0.00621		1.63757	128		1.54578	189.8																							0.45194	1.4931		0.45194	1.54128		1.56601	293.1		1.59559	288.2
1.43184	-0.5563		1.43077	-0.4818		1.43101	-0.00606		1.43001	-0.00731		1.63733	127.5		1.54584	189.1																							0.4525	1.4931		0.4525	1.54128		1.56591	292.5		1.59516	287.8
1.43083	-0.5545		1.42977	-0.4844		1.43001	-0.00594		1.42901	-0.00959		1.63739	126.8		1.54574	188.5																							0.45278	1.4932		0.45278	1.54128		1.56597	291.8		1.59487	287.3
1.42983	-0.5532		1.42877	-0.4864		1.42901	-0.00575		1.42802	-0.01014		1.63715	126.3		1.54565	187.9																							0.45333	1.4932		0.45333	1.54128		1.56587	291.2		1.5953	286.3
1.42883	-0.5539		1.42778	-0.4888		1.42801	-0.00569		1.42702	-0.01227		1.63691	125.8		1.54555	187.3																							0.45389	1.4932		0.45389	1.54128		1.56578	290.6		1.59516	285.7
1.42783	-0.5529		1.42678	-0.4912		1.42701	-0.00554		1.42602	-0.01109		1.63667	125.3		1.54546	186.7																							0.45417	1.4932		0.45417	1.54128		1.56568	290		1.59545	284.8
1.42683	-0.5517		1.42579	-0.4951		1.42601	-0.00535		1.42502	-0.0129		1.63658	124.7		1.54551	186																							0.45472	1.4932		0.45472	1.54138		1.56558	289.4		1.5956	284
1.42583	-0.5508		1.42479	-0.4969		1.42501	-0.00526		1.42402	-0.01179		1.63634	124.2		1.54527	185.5																							0.455	1.4932		0.455	1.54138		1.56549	288.8		1.59531	283.5
1.42482	-0.5483		1.4238	-0.5008		1.42401	-0.00511		1.42302	-0.01368		1.63625	123.6		1.54517	184.9																							0.45556	1.4932		0.45556	1.54138		1.56524	288.3		1.59546	282.7
1.42383	-0.5486		1.4228	-0.5007		1.42301	-0.00498		1.42202	-0.01384		1.63586	123.2		1.54492	184.4																							0.45611	1.4933		0.45611	1.54138		1.565	287.8		1.59531	282.1
1.42282	-0.5468		1.4218	-0.5039		1.42201	-0.00489		1.42102	-0.01557		1.63577	122.6		1.54483	183.8																							0.45639	1.4932		0.45639	1.54138		1.56505	287.1		1.59517	281.5
1.42182	-0.5456		1.42081	-0.5094		1.42101	-0.00474		1.42002	-0.01651		1.63553	122.1		1.54473	183.2																							0.45694	1.4933		0.45694	1.54118		1.56496	286.5		1.5946	281.2
1.42082	-0.5459		1.41982	-0.5147		1.42001	-0.00468		1.41903	-0.0173		1.63544	121.5		1.54449	182.7																							0.45722	1.4933		0.45722	1.54118		1.56501	285.8		1.59475	280.4
1.41982	-0.5431		1.41882	-0.5172		1.41901	-0.00462		1.41803	-0.01974		1.6352	121		1.54439	182.1																							0.45778	1.4933		0.45778	1.54118		1.56507	285.1		1.59475	279.7
1.41882	-0.5425		1.41783	-0.5201		1.41801	-0.0044		1.41703	-0.01856		1.63466	120.7		1.5443	181.5																							0.45833	1.4933		0.45833	1.54118		1.56482	284.6		1.59461	279.1
1.41782	-0.5419		1.41683	-0.5225		1.41701	-0.0044		1.41603	-0.02241		1.63457	120.1		1.54435	180.8																							0.45861	1.4932		0.45861	1.54118		1.56488	283.9		1.59447	278.5
1.41681	-0.5394		1.41584	-0.5265		1.41601	-0.00428		1.41503	-0.02312		1.63433	119.6		1.54411	180.3																							0.45917	1.4932		0.45917	1.54118		1.56493	283.2		1.59461	277.7
1.41581	-0.5407		1.41485	-0.5338		1.41501	-0.00425		1.41403	-0.02257		1.63409	119.1		1.54401	179.7																							0.45944	1.4933		0.45944	1.54118		1.56499	282.5		1.59447	277.1
1.41481	-0.5403		1.41385	-0.5365		1.41401	-0.00428		1.41303	-0.02225		1.634	118.5		1.54377	179.2																							0.46	1.4933		0.46	1.54128		1.56474	282		1.59447	276.4
1.41381	-0.5388		1.41286	-0.5407		1.41301	-0.00418		1.41204	-0.02367		1.63376	118		1.54367	178.6																							0.46056	1.4933		0.46056	1.54128		1.56465	281.4		1.59447	275.7
1.41281	-0.5394		1.41187	-0.5443		1.41201	-0.00425		1.41104	-0.02689		1.63352	117.5		1.54373	177.9																							0.46083	1.4933		0.46083	1.54128		1.5647	280.7		1.59405	275.3
1.41181	-0.5379		1.41087	-0.5484		1.41101	-0.00425		1.41004	-0.02791		1.63328	117		1.54363	177.3																							0.46139	1.4933		0.46139	1.54128		1.56476	280		1.59419	274.5
1.41081	-0.5382		1.40987	-0.5479		1.41001	-0.00418		1.40904	-0.02815		1.63304	116.5		1.54354	176.7																							0.46167	1.4933		0.46167	1.54128		1.56466	279.4		1.59434	273.7
1.40981	-0.5388		1.40889	-0.5564		1.40901	-0.00428		1.40805	-0.03106		1.6328	116		1.54344	176.1																							0.46222	1.4933		0.46222	1.54128		1.56457	278.8		1.59419	273.1
1.40881	-0.5391		1.4079	-0.5646		1.40801	-0.00428		1.40705	-0.03027		1.63256	115.5		1.54335	175.5																							0.46278	1.4934		0.46278	1.54138		1.56432	278.3		1.5942	272.4
1.40781	-0.5407		1.4069	-0.5684		1.40701	-0.00428		1.40605	-0.03381		1.63232	115		1.5434	174.8																							0.46306	1.4934		0.46306	1.54138		1.56423	277.7		1.59405	271.8
1.40681	-0.5397		1.40591	-0.5743		1.40601	-0.00431		1.40505	-0.03271		1.63207	114.5		1.54331	174.2																							0.46361	1.4934		0.46361	1.54138		1.56398	277.2		1.5942	271
1.40581	-0.54		1.40492	-0.5802		1.40501	-0.00431		1.40405	-0.03656		1.63199	113.9		1.54306	173.7																							0.46389	1.4934		0.46389	1.54128		1.56389	276.6		1.5932	271
1.40482	-0.5425		1.40393	-0.5848		1.40401	-0.00437		1.40306	-0.0379		1.63175	113.4		1.54297	173.1																							0.46444	1.4934		0.46444	1.54138		1.56379	276		1.59334	270.2
1.40381	-0.5413		1.40294	-0.5916		1.40301	-0.00443		1.40206	-0.04049		1.6315	112.9		1.54302	172.4																							0.465	1.4934		0.465	1.54138		1.564	275.2		1.59335	269.5
1.40282	-0.5437		1.40195	-0.598		1.40201	-0.00446		1.40106	-0.04167		1.63142	112.3		1.54277	171.9																							0.46528	1.4933		0.46528	1.54138		1.56375	274.7		1.59349	268.7
1.40182	-0.5462		1.40096	-0.6047		1.40101	-0.00458		1.40007	-0.04419		1.63118	111.8		1.54268	171.3																							0.46583	1.4933		0.46583	1.54138		1.56366	274.1		1.59349	268
1.40082	-0.5453		1.39997	-0.6099		1.40001	-0.00462		1.39907	-0.04969		1.63078	111.4		1.54243	170.8																							0.46611	1.4934		0.46611	1.54138		1.56341	273.6		1.59335	267.4
1.39983	-0.5486		1.39898	-0.6188		1.39901	-0.00471		1.39808	-0.05103		1.63054	110.9		1.54234	170.2																							0.46667	1.4934		0.46667	1.54138		1.56347	272.9		1.59335	266.7
1.39883	-0.5489		1.39799	-0.6249		1.39801	-0.00483		1.39708	-0.0537		1.6303	110.4		1.54224	169.6																							0.46722	1.4933		0.46722	1.54138		1.56322	272.4		1.5935	265.9
1.39783	-0.5499		1.397	-0.6311		1.39701	-0.00489		1.39608	-0.05425		1.63006	109.9		1.54215	169																							0.4675	1.4931		0.4675	1.54138		1.56313	271.8		1.59307	265.5
1.39683	-0.5532		1.39602	-0.64		1.39601	-0.00511		1.39509	-0.0585		1.62982	109.4		1.54205	168.4																							0.46806	1.4931		0.46806	1.54138		1.56258	271.5		1.59278	265
1.39583	-0.5548		1.39503	-0.6489		1.39501	-0.0052		1.39409	-0.06227		1.62973	108.8		1.54181	167.9																							0.46833	1.4932		0.46833	1.54138		1.56203	271.2		1.5925	264.5
1.39484	-0.5575		1.39404	-0.6556		1.39401	-0.00535		1.3931	-0.06416		1.62964	108.2		1.54171	167.3																							0.46889	1.493		0.46889	1.54138		1.56194	270.6		1.5925	263.8
1.39384	-0.56		1.39306	-0.6651		1.39301	-0.00557		1.3921	-0.07014		1.6294	107.7		1.54162	166.7																							0.46944	1.493		0.46944	1.54138		1.56199	269.9		1.5925	263.1
1.39284	-0.5615		1.39207	-0.6745		1.39201	-0.00575		1.39111	-0.07501		1.62916	107.2		1.54107	166.4																							0.46972	1.493		0.46972	1.54128		1.56205	269.2		1.59279	262.2
1.39185	-0.5655		1.39109	-0.6833		1.39101	-0.00597		1.39011	-0.07619		1.62877	106.8		1.54082	165.9																							0.47028	1.493		0.47028	1.54138		1.5621	268.5		1.59294	261.4
1.39085	-0.5677		1.3901	-0.6936		1.39001	-0.00621		1.38912	-0.08272		1.62853	106.3		1.54073	165.3																							0.47056	1.493		0.47056	1.54138		1.56201	267.9		1.59265	260.9
1.38986	-0.5717		1.38912	-0.7055		1.38901	-0.00646		1.38813	-0.08704		1.62829	105.8		1.54078	164.6																							0.47111	1.493		0.47111	1.54138		1.56191	267.3		1.59237	260.4
1.38887	-0.5754		1.38814	-0.7162		1.38801	-0.00676		1.38714	-0.09262		1.62805	105.3		1.54069	164																							0.47167	1.4929		0.47167	1.54138		1.56167	266.8		1.59251	259.6
1.38787	-0.5772		1.38716	-0.728		1.38701	-0.00698		1.38615	-0.0986		1.62796	104.7		1.54059	163.4																							0.47194	1.4929		0.47194	1.54138		1.56172	266.1		1.59237	259
1.38687	-0.5815		1.38618	-0.7424		1.38601	-0.00729		1.38516	-0.1078		1.62772	104.2		1.5405	162.8																							0.4725	1.4929		0.4725	1.54138		1.56163	265.5		1.59237	258.3
1.38588	-0.5858		1.3852	-0.7542		1.38501	-0.00775		1.38417	-0.1139		1.62748	103.7		1.5404	162.2																							0.47278	1.4929		0.47278	1.54138		1.56183	264.7		1.59237	257.6
1.38488	-0.5883		1.38422	-0.7695		1.38401	-0.00805		1.38318	-0.1209		1.62724	103.2		1.54046	161.5																							0.47333	1.4929		0.47333	1.54138		1.56174	264.1		1.59223	257
1.38389	-0.5947		1.38325	-0.7875		1.38301	-0.00864		1.38219	-0.1302		1.62715	102.6		1.54021	161																							0.47389	1.4929		0.47389	1.54148		1.56179	263.4		1.59238	256.2
1.3829	-0.5993		1.38227	-0.8007		1.38201	-0.00919		1.38121	-0.1378		1.62676	102.2		1.54012	160.4																							0.47417	1.493		0.47417	1.54148		1.56155	262.9		1.59209	255.7
1.38191	-0.6027		1.3813	-0.8187		1.38101	-0.00968		1.38023	-0.1508		1.62652	101.7		1.54002	159.8																							0.47472	1.493		0.47472	1.54148		1.5613	262.4		1.59238	254.8
1.38092	-0.6085		1.38032	-0.8324		1.38001	-0.01033		1.37924	-0.1587		1.62628	101.2		1.53993	159.2																							0.475	1.493		0.475	1.54148		1.5606	262.2		1.59224	254.2
1.37992	-0.6119		1.37936	-0.8541		1.37902	-0.01091		1.37826	-0.1717		1.62619	100.6		1.53983	158.6																							0.47556	1.493		0.47556	1.54148		1.56066	261.5		1.59196	253.7
1.37893	-0.6174		1.37839	-0.8708		1.37802	-0.01153		1.37727	-0.1815		1.62595	100.1		1.53943	158.2																							0.47611	1.493		0.47611	1.54148		1.56071	260.8		1.5921	252.9
1.37794	-0.623		1.37741	-0.8884		1.37702	-0.01232		1.37629	-0.1926		1.62571	99.6		1.53904	157.8																							0.47639	1.493		0.47639	1.54158		1.56062	260.2		1.59196	252.3
1.37695	-0.6288		1.37644	-0.9059		1.37602	-0.01309		1.3753	-0.2013		1.62545	99.11		1.53894	157.2																							0.47694	1.493		0.47694	1.54158		1.56067	259.5		1.59196	251.6
1.37596	-0.6362		1.37548	-0.9274		1.37502	-0.01398		1.37432	-0.2111		1.62515	98.65		1.53885	156.6																							0.47722	1.4931		0.47722	1.54158		1.56058	258.9		1.59196	250.9
1.37496	-0.6402		1.3745	-0.9459		1.37402	-0.015		1.37333	-0.2214		1.62485	98.19		1.5389	155.9																							0.47778	1.4931		0.47778	1.54158		1.56063	258.2		1.59182	250.3
1.37397	-0.6457		1.37353	-0.9628		1.37302	-0.01604		1.37235	-0.2305		1.62465	97.66		1.53866	155.4																							0.47833	1.493		0.47833	1.54158		1.56084	257.4		1.59168	249.7
1.37298	-0.6537		1.37256	-0.9808		1.37202	-0.01727		1.37136	-0.2427		1.6244	97.17		1.53841	154.9																							0.47861	1.493		0.47861	1.54158		1.5609	256.7		1.59168	249
1.37199	-0.6586		1.37159	-0.9975		1.37103	-0.01841		1.37037	-0.2459		1.62414	96.68		1.53847	154.2																							0.47917	1.493		0.47917	1.54158		1.56095	256		1.59183	248.2
1.371	-0.666		1.37061	-1.014		1.37003	-0.01966		1.36938	-0.2559		1.6238	96.25		1.53837	153.6																							0.47944	1.493		0.47944	1.54158		1.56086	255.4		1.59183	247.5
1.37001	-0.674		1.36964	-1.03		1.36903	-0.02102		1.36839	-0.2615		1.62354	95.76		1.53828	153																							0.48	1.4931		0.48	1.54158		1.56046	255		1.59183	246.8
1.36902	-0.6786		1.36866	-1.044		1.36803	-0.02221		1.36739	-0.2626		1.62333	95.24		1.53803	152.5																							0.48056	1.4931		0.48056	1.54158		1.56052	254.3		1.59183	246.1
1.36803	-0.6881		1.36767	-1.052		1.36703	-0.0236		1.36639	-0.2603		1.62312	94.72		1.53793	151.9																							0.48083	1.4931		0.48083	1.54158		1.56057	253.6		1.59169	245.5
1.36704	-0.6942		1.36669	-1.061		1.36603	-0.02498		1.36539	-0.2596		1.62273	94.32		1.53784	151.3																							0.48139	1.493		0.48139	1.54158		1.56048	253		1.59126	245.1
1.36605	-0.7013		1.3657	-1.068		1.36504	-0.02627		1.36438	-0.253		1.62238	93.89		1.53774	150.7																							0.48167	1.493		0.48167	1.54168		1.56008	252.6		1.59155	244.2
1.36507	-0.7108		1.36472	-1.079		1.36404	-0.02765		1.36337	-0.2444		1.62214	93.39		1.53735	150.3																							0.48222	1.493		0.48222	1.54168		1.55998	252		1.59141	243.6
1.36408	-0.7191		1.36372	-1.084		1.36304	-0.02897		1.36235	-0.2348		1.62184	92.93		1.53725	149.7																							0.48278	1.4929		0.48278	1.54168		1.55989	251.4		1.59127	243
1.36309	-0.7268		1.36274	-1.092		1.36204	-0.03014		1.36133	-0.2225		1.62163	92.41		1.53716	149.1																							0.48306	1.493		0.48306	1.54168		1.55979	250.8		1.59141	242.2
1.36211	-0.7354		1.36174	-1.096		1.36104	-0.03134		1.3603	-0.2026		1.62137	91.92		1.53721	148.4																							0.48361	1.493		0.48361	1.54168		1.55985	250.1		1.59098	241.8
1.36112	-0.7431		1.36075	-1.103		1.36005	-0.03226		1.35927	-0.1818		1.62116	91.4		1.53712	147.8																							0.48389	1.493		0.48389	1.54168		1.55975	249.5		1.59099	241.1
1.36013	-0.7535		1.35976	-1.108		1.35905	-0.03327		1.35824	-0.1625		1.62091	90.91		1.53702	147.2																							0.48444	1.493		0.48444	1.54168		1.55981	248.8		1.59113	240.3
1.35915	-0.7615		1.35878	-1.116		1.35805	-0.0341		1.35722	-0.1459		1.62061	90.45		1.53678	146.7																							0.485	1.4931		0.485	1.54178		1.55956	248.3		1.59113	239.6
1.35816	-0.771		1.35779	-1.124		1.35705	-0.03475		1.35619	-0.1279		1.62046	89.89		1.53668	146.1																							0.48528	1.493		0.48528	1.54178		1.55962	247.6		1.59128	238.8
1.35718	-0.7818		1.35681	-1.136		1.35605	-0.0353		1.35516	-0.108		1.62016	89.43		1.53659	145.5																							0.48583	1.493		0.48583	1.54178		1.55967	246.9		1.59114	238.2
1.35619	-0.7897		1.35583	-1.149		1.35505	-0.03567		1.35414	-0.09333		1.61981	89		1.53649	144.9																							0.48611	1.493		0.48611	1.54178		1.55973	246.2		1.59114	237.5
1.3552	-0.8011		1.35485	-1.16		1.35405	-0.03591		1.35312	-0.07855		1.61946	88.57		1.5364	144.3																							0.48667	1.4931		0.48667	1.54178		1.55964	245.6		1.591	236.9
1.35422	-0.8116		1.35387	-1.178		1.35305	-0.03604		1.3521	-0.06794		1.61925	88.05		1.53615	143.8																							0.48722	1.4931		0.48722	1.54168		1.55954	245		1.59085	236.3
1.35323	-0.8208		1.35291	-1.198		1.35205	-0.03591		1.35109	-0.06086		1.619	87.56		1.5359	143.3																							0.4875	1.493		0.4875	1.54168		1.55929	244.5		1.59	236.2
1.35225	-0.8337		1.35193	-1.215		1.35105	-0.03585		1.35008	-0.0541		1.6186	87.16		1.53566	142.8																							0.48806	1.493		0.48806	1.54178		1.5592	243.9		1.58971	235.7
1.35127	-0.8453		1.35097	-1.238		1.35005	-0.03561		1.34907	-0.04812		1.61835	86.67		1.53556	142.2																							0.48833	1.493		0.48833	1.54178		1.5591	243.3		1.58972	235
1.35029	-0.8558		1.35	-1.26		1.34905	-0.03518		1.34806	-0.04081		1.61814	86.15		1.53547	141.6																							0.48889	1.4931		0.48889	1.54178		1.55886	242.8		1.58986	234.2
1.34931	-0.8693		1.34905	-1.286		1.34805	-0.03481		1.34705	-0.0357		1.6179	85.65		1.53537	141																							0.48944	1.493		0.48944	1.54178		1.55846	242.4		1.59	233.4
1.34832	-0.8804		1.34809	-1.311		1.34705	-0.03432		1.34605	-0.03279		1.61769	85.13		1.53528	140.4																							0.48972	1.493		0.48972	1.54178		1.55837	241.8		1.58986	232.8
1.34734	-0.8939		1.34713	-1.339		1.34605	-0.0337		1.34505	-0.03444		1.61757	84.55		1.53518	139.8																							0.49028	1.493		0.49028	1.54188		1.55827	241.2		1.58986	232.1
1.34636	-0.9074		1.34618	-1.368		1.34505	-0.03318		1.34404	-0.02752		1.61731	84.06		1.53509	139.2																							0.49056	1.493		0.49056	1.54188		1.55833	240.5		1.58987	231.4
1.34539	-0.9212		1.34523	-1.404		1.34405	-0.03256		1.34304	-0.02524		1.6171	83.54		1.53514	138.5																							0.49111	1.493		0.49111	1.54188		1.55838	239.8		1.58958	230.9
1.34441	-0.9375		1.34428	-1.434		1.34304	-0.03201		1.34203	-0.02178		1.61691	83.01		1.53505	137.9																							0.49167	1.493		0.49167	1.54188		1.55783	239.5		1.58944	230.3
1.34343	-0.951		1.34333	-1.466		1.34204	-0.03143		1.34103	-0.02084		1.61665	82.52		1.5348	137.4																							0.49194	1.493		0.49194	1.54188		1.55804	238.7		1.58916	229.8
1.34245	-0.9664		1.34239	-1.5		1.34104	-0.03078		1.34003	-0.01675		1.61612	82.21		1.53486	136.7																							0.4925	1.4931		0.4925	1.54188		1.55795	238.1		1.58916	229.1
1.34148	-0.9836		1.34144	-1.533		1.34004	-0.03035		1.33902	-0.01667		1.61562	81.88		1.53461	136.2																							0.49278	1.4931		0.49278	1.54188		1.558	237.4		1.58916	228.4
1.3405	-0.9983		1.3405	-1.572		1.33904	-0.02974		1.33803	-0.01706		1.61537	81.39		1.53452	135.6																							0.49333	1.4931		0.49333	1.54188		1.55775	236.9		1.58902	227.8
1.33953	-1.017		1.33956	-1.612		1.33804	-0.02928		1.33702	-0.01384		1.61517	80.86		1.53427	135.1																							0.49389	1.4931		0.49389	1.54198		1.55766	236.3		1.58902	227.1
1.33856	-1.036		1.33863	-1.65		1.33704	-0.02885		1.33602	-0.01565		1.61478	80.46		1.53402	134.6																							0.49417	1.4931		0.49417	1.54198		1.55741	235.8		1.58902	226.4
1.33758	-1.053		1.33769	-1.69		1.33604	-0.02833		1.33502	-0.01109		1.61439	80.06		1.53393	134																							0.49472	1.4932		0.49472	1.54198		1.55747	235.1		1.58888	225.8
1.33662	-1.074		1.33676	-1.732		1.33504	-0.02793		1.33401	-0.00967		1.61413	79.57		1.53383	133.4																							0.495	1.4932		0.495	1.54198		1.55722	234.6		1.58888	225.1
1.33564	-1.093		1.33582	-1.775		1.33404	-0.02753		1.33302	-0.0114		1.61392	79.05		1.53374	132.8																							0.49556	1.4931		0.49556	1.54198		1.55713	234		1.58888	224.4
1.33467	-1.113		1.33489	-1.819		1.33304	-0.0271		1.33201	-0.00967		1.61362	78.59		1.53364	132.2																							0.49611	1.4931		0.49611	1.54198		1.55718	233.3		1.58874	223.8
1.33371	-1.136		1.33397	-1.866		1.33204	-0.02682		1.33102	-0.01274		1.61337	78.1		1.53355	131.6																							0.49639	1.4931		0.49639	1.54198		1.55724	232.6		1.58846	223.3
1.33274	-1.16		1.33304	-1.912		1.33104	-0.02648		1.33002	-0.01046		1.61306	77.64		1.5333	131.1																							0.49694	1.4931		0.49694	1.54198		1.55714	232		1.5886	222.5
1.33178	-1.183		1.33212	-1.958		1.33004	-0.02615		1.32902	-0.01061		1.61272	77.21		1.53321	130.5																							0.49722	1.4932		0.49722	1.54198		1.55675	231.6		1.5886	221.8
1.33082	-1.207		1.33119	-2.006		1.32904	-0.02587		1.32801	-0.00739		1.61219	76.9		1.53311	129.9																							0.49778	1.4931		0.49778	1.54198		1.55665	231		1.58775	221.7
1.32985	-1.23		1.33027	-2.055		1.32804	-0.02553		1.32701	-0.00904		1.61171	76.56		1.53286	129.4																							0.49833	1.4932		0.49833	1.54198		1.55656	230.4		1.58789	220.9
1.32889	-1.256		1.32935	-2.108		1.32704	-0.02532		1.32601	-0.00881		1.61145	76.07		1.53277	128.8																							0.49861	1.4932		0.49861	1.54198		1.55661	229.7		1.58789	220.2
1.32793	-1.281		1.32843	-2.157		1.32603	-0.02504		1.32501	-0.00865		1.61119	75.58		1.53252	128.3																							0.49917	1.4932		0.49917	1.54208		1.55652	229.1		1.5879	219.5
1.32697	-1.309		1.32753	-2.217		1.32503	-0.02479		1.32401	-0.00511		1.61094	75.09		1.53243	127.7																							0.49944	1.4932		0.49944	1.54208		1.55627	228.6		1.58804	218.7
1.32601	-1.338		1.32661	-2.271		1.32403	-0.02464		1.32301	-0.00535		1.61064	74.63		1.53233	127.1																							0.5	1.4932		0.5	1.54208		1.55633	227.9		1.5879	218.1
1.32505	-1.365		1.3257	-2.324		1.32303	-0.02439		1.32201	-0.00967		1.61024	74.23		1.53209	126.6																							0.50056	1.4932		0.50056	1.54208		1.55518	228		1.5879	217.4
1.3241	-1.395		1.32479	-2.382		1.32203	-0.02415		1.32101	-0.00778		1.60994	73.77		1.53169	126.2																							0.50083	1.4933		0.50083	1.54208		1.55478	227.6		1.58762	216.9
1.32314	-1.426		1.32388	-2.441		1.32103	-0.02396		1.32	-0.00307		1.60969	73.28		1.53144	125.7																							0.50139	1.4933		0.50139	1.54208		1.55499	226.8		1.58747	216.3
1.32219	-1.455		1.32298	-2.501		1.32003	-0.02369		1.31901	-0.0044		1.60939	72.82		1.53135	125.1																							0.50167	1.4933		0.50167	1.54208		1.55504	226.1		1.58733	215.7
1.32124	-1.49		1.32209	-2.568		1.31903	-0.02357		1.318	-0.00291		1.60904	72.39		1.5311	124.6																							0.50222	1.4933		0.50222	1.54208		1.55495	225.5		1.58733	215
1.32029	-1.523		1.32119	-2.632		1.31803	-0.02338		1.31701	-0.00535		1.6088	71.89		1.53101	124																							0.50278	1.4934		0.50278	1.54218		1.55485	224.9		1.58734	214.3
1.31934	-1.557		1.32028	-2.69		1.31703	-0.02317		1.31601	-0.00464		1.6085	71.43		1.53091	123.4																							0.50306	1.4934		0.50306	1.54218		1.55476	224.3		1.58705	213.8
1.3184	-1.594		1.31938	-2.756		1.31603	-0.02307		1.31501	-0.00676		1.6082	70.97		1.53082	122.8																							0.50361	1.4933		0.50361	1.54218		1.55466	223.7		1.58705	213.1
1.31745	-1.629		1.31849	-2.825		1.31503	-0.02286		1.31401	-0.00739		1.6079	70.51		1.53042	122.4																							0.50389	1.4932		0.50389	1.54218		1.55457	223.1		1.5872	212.3
1.31651	-1.668		1.3176	-2.891		1.31403	-0.02271		1.31301	-0.00747		1.60764	70.02		1.53017	121.9																							0.50444	1.4933		0.50444	1.54218		1.55432	222.6		1.58706	211.7
1.31557	-1.707		1.31671	-2.963		1.31303	-0.02258		1.31201	-0.00432		1.60734	69.56		1.53008	121.3																							0.505	1.4933		0.505	1.54228		1.55377	222.3		1.58706	211
1.31463	-1.749		1.31583	-3.035		1.31203	-0.0224		1.31101	-0.00393		1.60708	69.07		1.52998	120.7																							0.50528	1.4933		0.50528	1.54228		1.55353	221.8		1.5872	210.2
1.31369	-1.791		1.31494	-3.108		1.31103	-0.02224		1.31	-0.00322		1.60678	68.61		1.52989	120.1																							0.50583	1.4933		0.50583	1.54228		1.55343	221.2		1.58706	209.6
1.31276	-1.833		1.31406	-3.181		1.31003	-0.02218		1.30901	-0.00385		1.60643	68.18		1.52964	119.6																							0.50611	1.4933		0.50611	1.54228		1.55334	220.6		1.58706	208.9
1.31182	-1.878		1.31318	-3.256		1.30903	-0.02197		1.30801	-0.00338		1.60618	67.69		1.52955	119																							0.50667	1.4933		0.50667	1.54228		1.55339	219.9		1.58678	208.4
1.3109	-1.926		1.3123	-3.332		1.30803	-0.02191		1.307	-0.000629		1.60588	67.23		1.5293	118.5																							0.50722	1.4933		0.50722	1.54228		1.55345	219.2		1.58621	208.1
1.30997	-1.972		1.31142	-3.406		1.30703	-0.02172		1.30601	-0.00362		1.60553	66.8		1.52921	117.9																							0.5075	1.4933		0.5075	1.54228		1.5535	218.5		1.58635	207.3
1.30904	-2.024		1.31054	-3.483		1.30603	-0.0216		1.305	-0.00299		1.60523	66.34		1.52911	117.3																							0.50806	1.4933		0.50806	1.54228		1.55326	218		1.58636	206.6
1.30812	-2.076		1.30967	-3.563		1.30503	-0.02145		1.30401	-0.00448		1.60494	65.87		1.52902	116.7																							0.50833	1.4933		0.50833	1.54228		1.55316	217.4		1.5865	205.8
1.3072	-2.129		1.3088	-3.643		1.30403	-0.02126		1.30301	-0.0044		1.60464	65.41		1.52877	116.2																							0.50889	1.4933		0.50889	1.54228		1.55291	216.9		1.58607	205.4
1.30629	-2.186		1.30792	-3.721		1.30303	-0.02111		1.30201	-0.0037		1.6043	64.98		1.52868	115.6																							0.50944	1.4933		0.50944	1.54218		1.55297	216.2		1.58607	204.7
1.30537	-2.243		1.30705	-3.802		1.30203	-0.02095		1.301	-0.00157		1.60395	64.55		1.52843	115.1																							0.50972	1.4933		0.50972	1.54208		1.55303	215.5		1.58608	204
1.30446	-2.302		1.30617	-3.877		1.30103	-0.02071		1.3	-0.0007077		1.60365	64.09		1.52833	114.5																							0.51028	1.4933		0.51028	1.54208		1.55308	214.8		1.58608	203.3
1.30356	-2.364		1.3053	-3.962		1.30003	-0.02059		1.299	-0.00142		1.6033	63.66		1.52809	114																							0.51056	1.4934		0.51056	1.54198		1.55299	214.2		1.58508	203.3
1.30265	-2.429		1.30443	-4.041		1.29903	-0.02037		1.29801	-0.0037		1.60295	63.23		1.52799	113.4																							0.51111	1.4934		0.51111	1.54198		1.55304	213.5		1.58465	202.9
1.30175	-2.494		1.30355	-4.118		1.29803	-0.02013		1.29701	-0.0055		1.60252	62.86		1.5279	112.8																							0.51167	1.4934		0.51167	1.54198		1.55265	213.1		1.58394	202.7
1.30085	-2.56		1.30268	-4.199		1.29703	-0.01988		1.29601	-0.00448		1.60221	62.4		1.52765	112.3																							0.51194	1.4934		0.51194	1.54198		1.55255	212.5		1.58408	201.9
1.29995	-2.628		1.3018	-4.274		1.29603	-0.01957		1.295	-0.00291		1.60191	61.94		1.52741	111.8																							0.5125	1.4934		0.5125	1.54208		1.55245	211.9		1.58408	201.2
1.29906	-2.699		1.30091	-4.345		1.29503	-0.0193		1.294	-0.00244		1.60157	61.51		1.52731	111.2																							0.51278	1.4934		0.51278	1.54208		1.55251	211.2		1.5838	200.7
1.29816	-2.767		1.30002	-4.413		1.29403	-0.01902		1.293	-0.00228		1.60127	61.05		1.52722	110.6																							0.51333	1.4934		0.51333	1.54208		1.55257	210.5		1.5838	200
1.29727	-2.839		1.29913	-4.481		1.29303	-0.01865		1.292	-0.000629		1.60092	60.62		1.52712	110																							0.51389	1.4934		0.51389	1.54208		1.55232	210		1.58366	199.4
1.29638	-2.91		1.29822	-4.538		1.29203	-0.01831		1.291	-0.0008649		1.60062	60.16		1.52687	109.5																							0.51417	1.4933		0.51417	1.54218		1.55177	209.7		1.5838	198.6
1.29548	-2.977		1.2973	-4.589		1.29102	-0.01791		1.29	-0.00118		1.60027	59.73		1.52663	109																							0.51472	1.4934		0.51472	1.54218		1.55092	209.6		1.58366	198
1.29457	-3.038		1.29636	-4.629		1.29002	-0.01742		1.289	-0.00228		1.59997	59.27		1.52653	108.4																							0.515	1.4931		0.515	1.54218		1.55098	208.9		1.58352	197.4
1.29366	-3.1		1.29541	-4.657		1.28902	-0.01696		1.288	-0.00142		1.59962	58.84		1.52629	107.9																							0.51556	1.4931		0.51556	1.54218		1.55103	208.2		1.58338	196.8
1.29275	-3.158		1.29444	-4.677		1.28802	-0.01638		1.287	-0.00197		1.59932	58.38		1.52604	107.4																							0.51611	1.4931		0.51611	1.54218		1.55094	207.6		1.58309	196.3
1.29183	-3.213		1.29343	-4.672		1.28702	-0.01583		1.286	-0.00244		1.59897	57.95		1.52579	106.9																							0.51639	1.4932		0.51639	1.54218		1.55084	207		1.58295	195.7
1.2909	-3.26		1.29239	-4.643		1.28602	-0.01518		1.285	-0.0011		1.59858	57.55		1.5257	106.3																							0.51694	1.4932		0.51694	1.54218		1.55075	206.4		1.58296	195
1.28996	-3.296		1.29131	-4.594		1.28502	-0.01441		1.284	0.0003145		1.59823	57.12		1.5256	105.7																							0.51722	1.4932		0.51722	1.54218		1.5505	205.9		1.58267	194.5
1.28899	-3.321		1.29018	-4.514		1.28402	-0.01371		1.283	-0.00126		1.59789	56.69		1.52551	105.1																							0.51778	1.4932		0.51778	1.54228		1.55041	205.3		1.58224	194.1
1.288	-3.327		1.28901	-4.404		1.28302	-0.01291		1.282	-0.0005504		1.5975	56.29		1.52541	104.5																							0.51833	1.4932		0.51833	1.54228		1.55016	204.8		1.5821	193.5
1.287	-3.324		1.28778	-4.263		1.28202	-0.01217		1.281	0.0005504		1.59715	55.86		1.52517	104																							0.51861	1.4932		0.51861	1.54228		1.55007	204.2		1.5821	192.8
1.28596	-3.299		1.28653	-4.104		1.28102	-0.01156		1.28001	-0.00432		1.59676	55.46		1.52507	103.4																							0.51917	1.4932		0.51917	1.54228		1.55012	203.5		1.58225	192
1.28491	-3.263		1.28525	-3.929		1.28002	-0.01097		1.27901	-0.00472		1.59646	55		1.52483	102.9																							0.51944	1.4932		0.51944	1.54228		1.54988	203		1.58225	191.3
1.28383	-3.21		1.28394	-3.733		1.27901	-0.01045		1.27801	-0.00362		1.59615	54.54		1.52458	102.4																							0.52	1.4932		0.52	1.54238		1.54993	202.3		1.58197	190.8
1.28272	-3.14		1.28263	-3.536		1.27801	-0.00999		1.277	-0.000629		1.59581	54.11		1.52449	101.8																							0.52056	1.4932		0.52056	1.54238		1.54984	201.7		1.58168	190.3
1.28161	-3.063		1.2813	-3.334		1.27701	-0.00959		1.276	-0.00102		1.59546	53.68		1.52424	101.3																							0.52083	1.4933		0.52083	1.54228		1.54959	201.2		1.58154	189.7
1.28048	-2.977		1.27998	-3.13		1.27601	-0.00928		1.275	-0.0005504		1.59511	53.25		1.52414	100.7																							0.52139	1.4932		0.52139	1.54228		1.5498	200.4		1.58154	189
1.27934	-2.885		1.27867	-2.937		1.27501	-0.00891		1.274	7.863e-05		1.59477	52.82		1.5239	100.2																							0.52167	1.4933		0.52167	1.54228		1.5494	200		1.58169	188.2
1.2782	-2.793		1.27738	-2.752		1.27401	-0.00864		1.273	-0.0009435		1.59437	52.42		1.52376	99.63																							0.52222	1.4933		0.52222	1.54238		1.549	199.6		1.58154	187.6
1.27705	-2.694		1.2761	-2.579		1.27301	-0.00839		1.272	-0.00252		1.59407	51.96		1.5236	99.07																							0.52278	1.4933		0.52278	1.54238		1.54876	199.1		1.58155	186.9
1.2759	-2.596		1.27485	-2.417		1.27201	-0.00809		1.271	-0.00197		1.59373	51.53		1.5234	98.54																							0.52306	1.4933		0.52306	1.54238		1.54851	198.6		1.58155	186.2
1.27476	-2.498		1.27361	-2.271		1.27101	-0.00784		1.27	-0.0003931		1.59333	51.13		1.52326	97.97																							0.52361	1.4933		0.52361	1.54238		1.54857	197.9		1.58141	185.6
1.2736	-2.396		1.2724	-2.138		1.27001	-0.00766		1.269	-0.00118		1.59299	50.7		1.52312	97.4																							0.52389	1.4933		0.52389	1.54238		1.54832	197.4		1.58141	184.9
1.27246	-2.298		1.27121	-2.017		1.26901	-0.00738		1.268	-0.0005504		1.59264	50.27		1.52294	96.86																							0.52444	1.4933		0.52444	1.54248		1.54823	196.8		1.58127	184.3
1.27132	-2.206		1.27004	-1.911		1.26801	-0.0072		1.267	-0.0022		1.59229	49.84		1.52282	96.27																							0.525	1.4933		0.525	1.54248		1.54813	196.2		1.58084	183.9
1.27018	-2.114		1.26888	-1.813		1.26701	-0.00701		1.266	-0.000629		1.59195	49.41		1.52264	95.73																							0.52528	1.4934		0.52528	1.54248		1.54773	195.8		1.58041	183.5
1.26905	-2.031		1.26775	-1.726		1.26601	-0.00676		1.265	-0.00181		1.5916	48.98		1.52248	95.17																							0.52583	1.4934		0.52583	1.54248		1.54764	195.2		1.58027	182.9
1.26793	-1.948		1.26662	-1.647		1.26501	-0.00661		1.264	0.0002359		1.59125	48.55		1.52228	94.64																							0.52611	1.4934		0.52611	1.54248		1.54754	194.6		1.58041	182.1
1.26682	-1.874		1.2655	-1.574		1.26401	-0.0064		1.263	-0.0003145		1.59091	48.12		1.5219	94.23																							0.52667	1.4934		0.52667	1.54248		1.54745	194		1.58013	181.6
1.26571	-1.804		1.2644	-1.506		1.26301	-0.00624		1.262	0.00181		1.59056	47.69		1.5215	93.83																							0.52722	1.4934		0.52722	1.54248		1.54705	193.6		1.57999	181
1.26462	-1.739		1.2633	-1.443		1.26201	-0.00606		1.261	0.0007077		1.59017	47.29		1.5209	93.57																							0.5275	1.4933		0.5275	1.54248		1.54665	193.2		1.57999	180.3
1.26353	-1.681		1.26221	-1.388		1.26101	-0.00591		1.26	-0.0008649		1.58987	46.83		1.5207	93.04																							0.52806	1.4934		0.52806	1.54248		1.54656	192.6		1.57985	179.7
1.26244	-1.622		1.26113	-1.338		1.26001	-0.00572		1.259	0.00259		1.58947	46.43		1.52051	92.5																							0.52833	1.4934		0.52833	1.54248		1.54646	192		1.57985	179
1.26136	-1.57		1.26005	-1.287		1.25901	-0.00557		1.258	0.00142		1.58913	46		1.52035	91.94																							0.52889	1.4934		0.52889	1.54198		1.54622	191.5		1.57971	178.4
1.26029	-1.521		1.25897	-1.239		1.25801	-0.00541		1.257	0.00212		1.58873	45.6		1.52	91.51																							0.52944	1.4934		0.52944	1.54198		1.54597	191		1.57943	177.9
1.25922	-1.475		1.25791	-1.2		1.25701	-0.00529		1.256	-0.00283		1.58839	45.17		1.51982	90.97																							0.52972	1.4934		0.52972	1.54198		1.54588	190.4		1.57928	177.3
1.25815	-1.432		1.25684	-1.159		1.25601	-0.00508		1.255	-0.00252		1.58804	44.74		1.51965	90.42																							0.53028	1.4934		0.53028	1.54208		1.54578	189.8		1.57929	176.6
1.2571	-1.398		1.25579	-1.123		1.25501	-0.00498		1.254	-0.00212		1.58765	44.34		1.51948	89.87																							0.53056	1.4934		0.53056	1.54198		1.54584	189.1		1.57929	175.9
1.25605	-1.36		1.25473	-1.09		1.25401	-0.00489		1.253	-0.0001573		1.58726	43.94		1.51931	89.32																							0.53111	1.4934		0.53111	1.54198		1.54574	188.5		1.57929	175.2
1.25499	-1.325		1.25368	-1.056		1.25301	-0.00471		1.252	-0.00173		1.58685	43.55		1.51913	88.77																							0.53167	1.4934		0.53167	1.54208		1.54565	187.9		1.579	174.7
1.25394	-1.293		1.25263	-1.026		1.25201	-0.00458		1.251	-0.0002359		1.5865	43.12		1.51902	88.18																							0.53194	1.4934		0.53194	1.54208		1.54555	187.3		1.57915	173.9
1.2529	-1.261		1.25158	-0.9946		1.25101	-0.00443		1.25	-0.0005504		1.58611	42.72		1.51884	87.64																							0.5325	1.4934		0.5325	1.54208		1.54546	186.7		1.57886	173.4
1.25185	-1.232		1.25054	-0.9682		1.25001	-0.00428		1.249	-0.0007863		1.58576	42.29		1.51867	87.09																							0.53278	1.4934		0.53278	1.54208		1.54551	186		1.57858	172.9
1.25081	-1.204		1.24949	-0.9395		1.24901	-0.00422		1.248	0.00118		1.58532	41.92		1.51848	86.55																							0.53333	1.4934		0.53333	1.54208		1.54527	185.5		1.57844	172.3
1.24977	-1.178		1.24846	-0.9167		1.24801	-0.00403		1.247	0.00189		1.58489	41.55		1.5183	86.01																							0.53389	1.4934		0.53389	1.54208		1.54517	184.9		1.57801	171.9
1.24873	-1.153		1.24742	-0.8932		1.24701	-0.00391		1.246	-0.0001573		1.58454	41.12		1.51819	85.42																							0.53417	1.4934		0.53417	1.54208		1.54492	184.4		1.57801	171.2
1.2477	-1.129		1.24638	-0.8702		1.24601	-0.00382		1.245	0.0007863		1.58415	40.72		1.51805	84.85																							0.53472	1.4934		0.53472	1.54208		1.54483	183.8		1.57787	170.6
1.24666	-1.107		1.24535	-0.8492		1.24501	-0.00369		1.244	0.0007077		1.58375	40.32		1.51789	84.29																							0.535	1.4934		0.535	1.54208		1.54473	183.2		1.57759	170.1
1.24563	-1.086		1.24432	-0.8302		1.244	-0.00357		1.243	0.00181		1.58336	39.92		1.51772	83.74																							0.53556	1.4935		0.53556	1.54198		1.54449	182.7		1.57759	169.4
1.2446	-1.065		1.24329	-0.8115		1.243	-0.00348		1.242	0.00142		1.58297	39.52		1.51749	83.23																							0.53611	1.4935		0.53611	1.54198		1.54439	182.1		1.57745	168.8
1.24357	-1.046		1.24226	-0.79		1.242	-0.00333		1.241	0.00197		1.58258	39.12		1.5173	82.69																							0.53639	1.4935		0.53639	1.54198		1.5443	181.5		1.57731	168.2
1.24254	-1.027		1.24124	-0.7764		1.241	-0.00326		1.24	0.00322		1.58214	38.75		1.5171	82.16																							0.53694	1.4935		0.53694	1.54198		1.54435	180.8		1.57716	167.6
1.24152	-1.009		1.24021	-0.7581		1.24	-0.00311		1.239	0.0001573		1.58175	38.35		1.51696	81.59																							0.53722	1.4936		0.53722	1.54198		1.54411	180.3		1.57702	167
1.24049	-0.9918		1.23918	-0.7413		1.239	-0.00305		1.238	-0.0007077		1.58134	37.96		1.51675	81.07																							0.53778	1.4936		0.53778	1.54208		1.54401	179.7		1.57702	166.3
1.23947	-0.9753		1.23815	-0.7255		1.238	-0.00299		1.237	0.0001573		1.58099	37.53		1.51655	80.54																							0.53833	1.4936		0.53833	1.54208		1.54377	179.2		1.57703	165.6
1.23844	-0.959		1.23713	-0.7072		1.237	-0.00286		1.236	-0.00157		1.58055	37.16		1.51636	80																							0.53861	1.4936		0.53861	1.54198		1.54367	178.6		1.57674	165.1
1.23742	-0.9442		1.2361	-0.6944		1.236	-0.0028		1.235	-0.0009435		1.58016	36.76		1.5162	79.44																							0.53917	1.4936		0.53917	1.54198		1.54373	177.9		1.57674	164.4
1.2364	-0.9295		1.23508	-0.6811		1.235	-0.00271		1.234	-0.00118		1.57972	36.39		1.51606	78.87																							0.53944	1.4935		0.53944	1.54198		1.54363	177.3		1.5766	163.8
1.23538	-0.9154		1.23406	-0.6672		1.234	-0.00259		1.233	0.0009435		1.57929	36.02		1.51589	78.32																							0.54	1.4935		0.54	1.54198		1.54354	176.7		1.57646	163.2
1.23436	-0.9022		1.23304	-0.6565		1.233	-0.00256		1.232	0.00307		1.57889	35.62		1.51568	77.8																							0.54056	1.4936		0.54056	1.54198		1.54344	176.1		1.57646	162.5
1.23334	-0.889		1.23203	-0.6449		1.232	-0.00246		1.231	0.00283		1.57846	35.25		1.51551	77.25																							0.54083	1.4936		0.54083	1.54208		1.54335	175.5		1.57646	161.8
1.23232	-0.8767		1.231	-0.6315		1.231	-0.0024		1.23	0.0003931		1.57802	34.88		1.51534	76.7																							0.54139	1.4936		0.54139	1.54208		1.5434	174.8		1.57632	161.2
1.2313	-0.8644		1.22999	-0.6205		1.23	-0.00237		1.229	-0.0002359		1.57756	34.52		1.51514	76.17																							0.54167	1.4936		0.54167	1.54208		1.54331	174.2		1.57632	160.5
1.23028	-0.853		1.22897	-0.6088		1.229	-0.00231		1.228	0.0007077		1.57717	34.12		1.5149	75.66																							0.54222	1.4936		0.54222	1.54208		1.54306	173.7		1.5759	160.1
1.22927	-0.842		1.22795	-0.5998		1.228	-0.00228		1.227	0.00322		1.57673	33.75		1.5147	75.13																							0.54278	1.4936		0.54278	1.54208		1.54297	173.1		1.5759	159.4
1.22825	-0.8309		1.22694	-0.5886		1.227	-0.00222		1.226	7.863e-05		1.5763	33.38		1.51449	74.61																							0.54306	1.4936		0.54306	1.54208		1.54302	172.4		1.57576	158.8
1.22723	-0.8205		1.22592	-0.5804		1.226	-0.00216		1.22499	0.00377		1.57586	33.01		1.51424	74.11																							0.54361	1.4936		0.54361	1.54208		1.54277	171.9		1.57562	158.2
1.22622	-0.8109		1.22491	-0.5721		1.225	-0.00216		1.224	0.00149		1.57547	32.61		1.51406	73.57																							0.54389	1.4936		0.54389	1.54208		1.54268	171.3		1.57562	157.5
1.2252	-0.8005		1.2239	-0.5636		1.224	-0.00213		1.223	-0.0002359		1.57498	32.27		1.51384	73.05																							0.54444	1.4936		0.54444	1.54218		1.54243	170.8		1.57533	157
1.22419	-0.7913		1.22288	-0.552		1.223	-0.00213		1.222	-0.0002359		1.57454	31.9		1.51364	72.52																							0.545	1.4936		0.545	1.54218		1.54234	170.2		1.57533	156.3
1.22318	-0.7818		1.22186	-0.5414		1.222	-0.00213		1.221	0.00134		1.57409	31.54		1.51347	71.97																							0.54528	1.4936		0.54528	1.54218		1.54224	169.6		1.57519	155.7
1.22216	-0.7732		1.22085	-0.5344		1.221	-0.0021		1.22	-0.000629		1.5737	31.14		1.51324	71.46																							0.54583	1.4937		0.54583	1.54218		1.54215	169		1.57477	155.3
1.22115	-0.7649		1.21983	-0.5236		1.22	-0.00219		1.219	7.863e-05		1.57326	30.77		1.51302	70.94																							0.54611	1.4937		0.54611	1.54218		1.54205	168.4		1.57477	154.6
1.22014	-0.7566		1.21882	-0.5174		1.219	-0.00219		1.218	0.00314		1.57282	30.4		1.51284	70.4																							0.54667	1.4937		0.54667	1.54218		1.54181	167.9		1.57477	153.9
1.21913	-0.7489		1.21781	-0.5109		1.218	-0.00225		1.217	0.00126		1.57234	30.06		1.51264	69.87																							0.54722	1.4937		0.54722	1.54228		1.54171	167.3		1.57463	153.3
1.21812	-0.7415		1.2168	-0.5035		1.217	-0.00228		1.216	0.0001573		1.5719	29.69		1.51245	69.33																							0.5475	1.4937		0.5475	1.54228		1.54162	166.7		1.57449	152.7
1.2171	-0.7338		1.21579	-0.4946		1.216	-0.00228		1.215	-0.0008649		1.57146	29.32		1.51229	68.77																							0.54806	1.4937		0.54806	1.54228		1.54107	166.4		1.57434	152.1
1.21609	-0.7268		1.21478	-0.4873		1.215	-0.00234		1.214	-0.00134		1.57101	28.96		1.51208	68.25																							0.54833	1.4936		0.54833	1.54238		1.54082	165.9		1.57435	151.4
1.21508	-0.7197		1.21376	-0.4808		1.214	-0.00237		1.213	-0.00157		1.57053	28.62		1.51185	67.74																							0.54889	1.4936		0.54889	1.54238		1.54073	165.3		1.57392	151
1.21407	-0.7127		1.21275	-0.4733		1.213	-0.0024		1.212	-0.00126		1.57009	28.25		1.51165	67.21																							0.54944	1.4937		0.54944	1.54238		1.54078	164.6		1.57392	150.3
1.21306	-0.7065		1.21174	-0.4674		1.212	-0.0025		1.211	-0.00118		1.56965	27.88		1.51145	66.68																							0.54972	1.4937		0.54972	1.54238		1.54069	164		1.57378	149.7
1.21205	-0.7001		1.21073	-0.4617		1.211	-0.00256		1.21	0.00149		1.56917	27.54		1.51119	66.19																							0.55028	1.4937		0.55028	1.54238		1.54059	163.4		1.57364	149.1
1.21104	-0.6939		1.20972	-0.4551		1.21	-0.00262		1.209	0.00299		1.56867	27.21		1.51085	65.75																							0.55056	1.4937		0.55056	1.54238		1.5405	162.8		1.5735	148.5
1.21003	-0.6878		1.20872	-0.4515		1.209	-0.00268		1.208	0.00149		1.56823	26.84		1.51066	65.21																							0.55111	1.4937		0.55111	1.54238		1.5404	162.2		1.5735	147.8
1.20903	-0.6819		1.2077	-0.4417		1.208	-0.00271		1.207	0.00189		1.56775	26.5		1.51045	64.69																							0.55167	1.4937		0.55167	1.54248		1.54046	161.5		1.57321	147.3
1.20802	-0.6761		1.20669	-0.4359		1.207	-0.0028		1.206	0.0007863		1.56726	26.16		1.5102	64.19																							0.55194	1.4937		0.55194	1.54248		1.54021	161		1.57307	146.7
1.20701	-0.6709		1.20569	-0.431		1.206	-0.0029		1.205	-0.00228		1.56682	25.79		1.51002	63.65																							0.5525	1.4935		0.5525	1.54238		1.54012	160.4		1.57307	146
1.206	-0.665		1.20468	-0.4275		1.205	-0.00296		1.204	0.00165		1.56634	25.45		1.50975	63.16																							0.55278	1.4936		0.55278	1.54238		1.54002	159.8		1.57308	145.3
1.20499	-0.6601		1.20367	-0.4201		1.204	-0.00311		1.203	0.00259		1.56584	25.12		1.50961	62.59																							0.55333	1.4936		0.55333	1.54248		1.53993	159.2		1.57265	144.9
1.20398	-0.6549		1.20266	-0.4159		1.203	-0.00323		1.202	0.0007077		1.56536	24.78		1.50941	62.06																							0.55389	1.4936		0.55389	1.54248		1.53983	158.6		1.57265	144.2
1.20298	-0.65		1.20166	-0.4119		1.202	-0.00333		1.201	0.0001573		1.56488	24.44		1.5092	61.54																							0.55417	1.4936		0.55417	1.54248		1.53943	158.2		1.57237	143.7
1.20197	-0.6448		1.20064	-0.4049		1.201	-0.00342		1.2	0.0007863		1.56439	24.1		1.50892	61.06																							0.55472	1.4936		0.55472	1.54248		1.53904	157.8		1.57222	143.1
1.20096	-0.6399					1.2	-0.00351					1.56389	23.77		1.50869	60.55																							0.555	1.4936		0.555	1.54248		1.53894	157.2		1.57208	142.5
												1.56341	23.43		1.50854	59.99																							0.55556	1.4936		0.55556	1.54248		1.53885	156.6		1.57194	141.9
												1.56293	23.09		1.50833	59.46																							0.55611	1.4936		0.55611	1.54248		1.5389	155.9		1.5718	141.3
												1.56244	22.75		1.50807	58.97																							0.55639	1.4936		0.55639	1.54248		1.53866	155.4		1.57152	140.8
												1.56196	22.41		1.50789	58.43																							0.55694	1.4937		0.55694	1.54248		1.53841	154.9		1.57137	140.2
												1.56141	22.11		1.50766	57.92																							0.55722	1.4937		0.55722	1.54248		1.53847	154.2		1.57138	139.5
												1.56093	21.77		1.50744	57.4																							0.55778	1.4937		0.55778	1.54248		1.53837	153.6		1.57123	138.9
												1.5604	21.46		1.50726	56.86																							0.55833	1.4937		0.55833	1.54248		1.53828	153		1.57109	138.3
												1.55987	21.15		1.50701	56.36																							0.55861	1.4935		0.55861	1.54258		1.53803	152.5		1.57109	137.6
												1.55937	20.82		1.50663	55.95																							0.55917	1.4933		0.55917	1.54258		1.53793	151.9		1.5711	136.9
												1.55885	20.51		1.50616	55.6																							0.55944	1.4933		0.55944	1.54258		1.53784	151.3		1.57095	136.3
												1.55832	20.2		1.50595	55.07																							0.56	1.4933		0.56	1.54258		1.53774	150.7		1.57081	135.7
												1.55783	19.86		1.50569	54.58																							0.56056	1.4932		0.56056	1.54258		1.53735	150.3		1.57053	135.2
												1.55724	19.59		1.50543	54.09																							0.56083	1.4933		0.56083	1.54258		1.53725	149.7		1.57053	134.5
												1.55676	19.25		1.50522	53.57																							0.56139	1.4933		0.56139	1.54268		1.53716	149.1		1.57025	134
												1.55623	18.94		1.50497	53.07																							0.56167	1.4932		0.56167	1.54268		1.53721	148.4		1.5701	133.4
												1.55569	18.64		1.50472	52.57																							0.56222	1.4932		0.56222	1.54268		1.53712	147.8		1.56996	132.8
												1.55511	18.36		1.50443	52.1																							0.56278	1.4932		0.56278	1.54268		1.53702	147.2		1.56968	132.3
												1.55463	18.02		1.5042	51.59																							0.56306	1.4932		0.56306	1.54278		1.53678	146.7		1.56954	131.7
												1.55404	17.75		1.50397	51.08																							0.56361	1.4932		0.56361	1.54278		1.53668	146.1		1.5694	131.1
												1.55351	17.44		1.50377	50.55																							0.56389	1.4932		0.56389	1.54278		1.53659	145.5		1.5694	130.4
												1.55298	17.13		1.50351	50.06																							0.56444	1.4932		0.56444	1.54278		1.53649	144.9		1.56911	129.9
												1.55245	16.82		1.50326	49.56																							0.565	1.4932		0.565	1.54278		1.5364	144.3		1.56897	129.3
												1.55186	16.55		1.50302	49.06																							0.56528	1.4932		0.56528	1.54278		1.53615	143.8		1.56883	128.7
												1.55133	16.24		1.50279	48.55																							0.56583	1.4932		0.56583	1.54278		1.5359	143.3		1.56869	128.1
												1.55076	15.96		1.50254	48.05																							0.56611	1.4932		0.56611	1.54278		1.53566	142.8		1.56855	127.5
												1.55017	15.69		1.50229	47.55																							0.56667	1.4932		0.56667	1.54278		1.53556	142.2		1.56826	127
												1.54964	15.38		1.50205	47.05																							0.56722	1.4932		0.56722	1.54278		1.53547	141.6		1.56841	126.2
												1.54906	15.1		1.50185	46.52																							0.5675	1.4932		0.5675	1.54288		1.53537	141		1.56827	125.6
												1.54847	14.83		1.50159	46.03																							0.56806	1.4933		0.56806	1.54288		1.53528	140.4		1.56798	125.1
												1.5479	14.55		1.50128	45.57																							0.56833	1.4933		0.56833	1.54288		1.53518	139.8		1.56798	124.4
												1.54732	14.27		1.50102	45.08																							0.56889	1.4933		0.56889	1.54278		1.53509	139.2		1.56756	124
												1.54673	14		1.50076	44.59																							0.56944	1.4933		0.56944	1.54278		1.53514	138.5		1.56713	123.6
												1.5464	13.56		1.5005	44.1																							0.56972	1.4933		0.56972	1.54278		1.53505	137.9		1.56713	122.9
												1.54581	13.29		1.50022	43.62																							0.57028	1.4934		0.57028	1.54278		1.5348	137.4		1.56699	122.3
												1.54519	13.04		1.49994	43.14																							0.57056	1.4934		0.57056	1.54288		1.53486	136.7		1.56685	121.7
												1.5446	12.77		1.49967	42.66																							0.57111	1.4934		0.57111	1.54288		1.53461	136.2		1.56671	121.1
												1.54398	12.52		1.49936	42.2																							0.57167	1.4934		0.57167	1.54288		1.53452	135.6		1.56642	120.6
												1.54336	12.27		1.49897	41.8																							0.57194	1.4934		0.57194	1.54288		1.53427	135.1		1.56628	120
												1.54276	12.01		1.49872	41.3																							0.5725	1.4934		0.5725	1.54288		1.53402	134.6		1.566	119.5
												1.54214	11.76		1.49844	40.82																							0.57278	1.4934		0.57278	1.54288		1.53393	134		1.56571	119
												1.54152	11.51		1.4982	40.32																							0.57333	1.4935		0.57333	1.54288		1.53383	133.4		1.56571	118.3
												1.5409	11.26		1.49792	39.84																							0.57389	1.4934		0.57389	1.54288		1.53374	132.8		1.56557	117.7
												1.54025	11.03		1.49765	39.36																							0.57417	1.4934		0.57417	1.54288		1.53364	132.2		1.56529	117.2
												1.53963	10.78		1.49738	38.87																							0.57472	1.4934		0.57472	1.54288		1.53355	131.6		1.56515	116.6
												1.53899	10.54		1.49709	38.4																							0.575	1.4934		0.575	1.54288		1.5333	131.1		1.565	116
												1.53834	10.31		1.49679	37.94																							0.57556	1.4934		0.57556	1.54288		1.53321	130.5		1.56486	115.4
												1.53769	10.08		1.49653	37.45																							0.57611	1.4934		0.57611	1.54288		1.53311	129.9		1.56472	114.8
												1.53704	9.846		1.49625	36.97																							0.57639	1.4934		0.57639	1.54288		1.53286	129.4		1.56458	114.2
												1.5364	9.61		1.49597	36.49																							0.57694	1.4933		0.57694	1.54288		1.53277	128.8		1.5643	113.7
												1.53572	9.398		1.49568	36.02																							0.57722	1.4933		0.57722	1.54298		1.53252	128.3		1.56415	113.1
												1.53507	9.171		1.49541	35.54																							0.57778	1.4933		0.57778	1.54298		1.53243	127.7		1.56387	112.6
												1.53442	8.943		1.49511	35.07																							0.57833	1.4934		0.57833	1.54298		1.53233	127.1		1.56373	112
												1.53375	8.725		1.49485	34.58																							0.57861	1.4934		0.57861	1.54298		1.53209	126.6		1.56344	111.5
												1.53306	8.516		1.49456	34.11																							0.57917	1.4934		0.57917	1.54288		1.53169	126.2		1.5633	110.9
												1.5324	8.298		1.49426	33.65																							0.57944	1.4934		0.57944	1.54288		1.53144	125.7		1.56316	110.3
												1.53172	8.086		1.49395	33.19																							0.58	1.4934		0.58	1.54288		1.53135	125.1		1.56288	109.8
												1.53104	7.871		1.49363	32.74																							0.58056	1.4934		0.58056	1.54298		1.5311	124.6		1.56288	109.1
												1.53034	7.675		1.49335	32.26																							0.58083	1.4934		0.58083	1.54298		1.53101	124		1.56274	108.5
												1.52965	7.469		1.49306	31.79																							0.58139	1.4935		0.58139	1.54298		1.53091	123.4		1.5626	107.9
												1.52896	7.266		1.49275	31.33																							0.58167	1.4935		0.58167	1.54298		1.53082	122.8		1.56245	107.3
												1.52827	7.067		1.49245	30.87																							0.58222	1.4935		0.58222	1.54298		1.53042	122.4		1.56231	106.7
												1.52756	6.87		1.49216	30.4																							0.58278	1.4935		0.58278	1.54298		1.53017	121.9		1.56217	106.1
												1.52684	6.686		1.49184	29.95																							0.58306	1.4935		0.58306	1.54298		1.53008	121.3		1.56203	105.5
												1.52614	6.492		1.49148	29.52																							0.58361	1.4935		0.58361	1.54298		1.52998	120.7		1.56189	104.9
												1.52542	6.305		1.49116	29.07																							0.58389	1.4935		0.58389	1.54308		1.52989	120.1		1.5616	104.4
												1.52471	6.118		1.49086	28.61																							0.58444	1.4934		0.58444	1.54308		1.52964	119.6		1.56161	103.7
												1.52398	5.936		1.49055	28.15																							0.585	1.4934		0.585	1.54308		1.52955	119		1.56132	103.2
												1.52324	5.764		1.49024	27.69																							0.58528	1.4934		0.58528	1.54308		1.5293	118.5		1.56104	102.7
												1.52251	5.589		1.48991	27.25																							0.58583	1.4934		0.58583	1.54308		1.52921	117.9		1.56089	102.1
												1.52178	5.414		1.48954	26.83																							0.58611	1.4934		0.58611	1.54308		1.52911	117.3		1.56075	101.5
												1.52104	5.242		1.4892	26.39																							0.58667	1.4934		0.58667	1.54308		1.52902	116.7		1.56061	100.9
												1.52029	5.076		1.48888	25.94																							0.58722	1.4934		0.58722	1.54308		1.52877	116.2		1.56047	100.3
												1.51954	4.91		1.48853	25.51																							0.5875	1.4934		0.5875	1.54308		1.52868	115.6		1.56026	99.75
												1.51877	4.757		1.48818	25.08																							0.58806	1.4934		0.58806	1.54308		1.52843	115.1		1.56004	99.2
												1.51802	4.597		1.48784	24.64																							0.58833	1.4935		0.58833	1.54318		1.52833	114.5		1.55987	98.62
												1.51725	4.444		1.48748	24.22																							0.58889	1.4935		0.58889	1.54318		1.52809	114		1.55976	98
												1.51648	4.29		1.48711	23.8																							0.58944	1.4935		0.58944	1.54318		1.52799	113.4		1.55959	97.42
												1.51571	4.14		1.48677	23.36																							0.58972	1.4935		0.58972	1.54318		1.5279	112.8		1.55929	96.93
												1.51494	3.992		1.48642	22.93																							0.59028	1.4935		0.59028	1.54318		1.52765	112.3		1.55895	96.47
												1.51415	3.848		1.48605	22.51																							0.59056	1.4935		0.59056	1.54318		1.52741	111.8		1.55888	95.82
												1.51336	3.71		1.4857	22.08																							0.59111	1.4935		0.59111	1.54318		1.52731	111.2		1.55863	95.3
												1.51257	3.574		1.48534	21.66																							0.59167	1.4936		0.59167	1.54318		1.52722	110.6		1.55833	94.81
												1.51178	3.439		1.48495	21.25																							0.59194	1.4936		0.59194	1.54328		1.52712	110		1.55813	94.25
												1.51098	3.307		1.48454	20.86																							0.5925	1.4936		0.5925	1.54328		1.52687	109.5		1.55787	93.73
												1.51017	3.178		1.48416	20.45																							0.59278	1.4936		0.59278	1.54328		1.52663	109		1.55762	93.21
												1.50936	3.052		1.48379	20.03																							0.59333	1.4936		0.59333	1.54328		1.52653	108.4		1.55749	92.6
												1.50855	2.929		1.4834	19.63																							0.59389	1.4937		0.59389	1.54338		1.52629	107.9		1.55729	92.04
												1.50773	2.81		1.48302	19.22																							0.59417	1.4937		0.59417	1.54308		1.52604	107.4		1.55708	91.49
												1.50691	2.69		1.4826	18.83																							0.59472	1.4937		0.59472	1.54278		1.52579	106.9		1.55691	90.91
												1.50609	2.576		1.48222	18.42																							0.595	1.4937		0.595	1.54278		1.5257	106.3		1.55675	90.32
												1.50525	2.466		1.48184	18.01																							0.59556	1.4937		0.59556	1.54278		1.5256	105.7		1.55654	89.77
												1.50441	2.361		1.48143	17.62																							0.59611	1.4936		0.59611	1.54278		1.52551	105.1		1.55633	89.22
												1.50358	2.254		1.48103	17.22																							0.59639	1.4937		0.59639	1.54288		1.52541	104.5		1.55626	88.57
												1.50274	2.149		1.48062	16.83																							0.59694	1.4937		0.59694	1.54288		1.52517	104		1.55604	88.02
												1.50188	2.051		1.48021	16.44																							0.59722	1.4936		0.59722	1.54288		1.52507	103.4		1.55574	87.53
												1.50103	1.953		1.4798	16.05																							0.59778	1.4937		0.59778	1.54288		1.52483	102.9		1.55553	86.98
												1.50017	1.861		1.47938	15.66																							0.59833	1.4937		0.59833	1.54298		1.52458	102.4		1.55538	86.39
												1.49931	1.768		1.47897	15.27																							0.59861	1.4937		0.59861	1.54298		1.52449	101.8		1.55521	85.81
												1.49845	1.679		1.47855	14.89																							0.59917	1.4937		0.59917	1.54288		1.52424	101.3		1.55505	85.22
												1.49758	1.593		1.47812	14.51																							0.59944	1.4937		0.59944	1.54298		1.52414	100.7		1.55492	84.61
												1.49671	1.507		1.47768	14.14																							0.6	1.4937		0.6	1.54298		1.5239	100.2		1.55475	84.03
												1.49583	1.427		1.47723	13.77																							0.60056	1.4937		0.60056	1.54298		1.52376	99.63		1.5546	83.44
												1.49495	1.351		1.47679	13.4																							0.60083	1.4937		0.60083	1.54238		1.5236	99.07		1.55438	82.89
												1.49406	1.274		1.47634	13.04																							0.60139	1.4938		0.60139	1.54238		1.5234	98.54		1.55421	82.31
												1.49317	1.203		1.47588	12.68																							0.60167	1.4938		0.60167	1.54238		1.52326	97.97		1.55402	81.75
												1.49228	1.133		1.47542	12.32																							0.60222	1.4938		0.60222	1.54238		1.52312	97.4		1.55372	81.26
												1.49138	1.065		1.47495	11.97																							0.60278	1.4938		0.60278	1.54238		1.52294	96.86		1.55355	80.68
												1.49048	0.9988		1.47448	11.62																							0.60306	1.4938		0.60306	1.54238		1.52282	96.27		1.55329	80.16
												1.48958	0.9352		1.47399	11.28																							0.60361	1.4938		0.60361	1.54238		1.52264	95.73		1.55299	79.67
												1.48867	0.8741		1.47353	10.92																							0.60389	1.4939		0.60389	1.54238		1.52248	95.17		1.55275	79.14
												1.48776	0.816		1.47303	10.59																							0.60444	1.4939		0.60444	1.54238		1.52228	94.64		1.55258	78.56
												1.48684	0.7607		1.47254	10.25																							0.605	1.4939		0.605	1.54238		1.5219	94.23		1.55245	77.95
												1.48593	0.7048		1.47203	9.925																							0.60528	1.494		0.60528	1.54228		1.5215	93.83		1.55225	77.39
												1.48501	0.6526		1.47152	9.601																							0.60583	1.494		0.60583	1.54238		1.5209	93.57		1.552	76.87
												1.48409	0.6013		1.47102	9.272																							0.60611	1.494		0.60611	1.54238		1.5207	93.04		1.55183	76.29
												1.48316	0.5528		1.4705	8.952																							0.60667	1.4939		0.60667	1.54238		1.52051	92.5		1.55159	75.76
												1.48223	0.5073		1.46998	8.637																							0.60722	1.4938		0.60722	1.54238		1.52035	91.94		1.55129	75.27
												1.4813	0.4628		1.46945	8.325																							0.6075	1.4938		0.6075	1.54238		1.52	91.51		1.55112	74.69
												1.48036	0.4198		1.4689	8.022																							0.60806	1.4937		0.60806	1.54248		1.51982	90.97		1.55086	74.17
												1.47942	0.3805		1.46837	7.715																							0.60833	1.4937		0.60833	1.54248		1.51965	90.42		1.55071	73.58
												1.47848	0.3399		1.46782	7.414																							0.60889	1.4938		0.60889	1.54248		1.51948	89.87		1.55049	73.03
												1.47754	0.3031		1.46727	7.118																							0.60944	1.4938		0.60944	1.54248		1.51931	89.32		1.5502	72.54
												1.47659	0.2687		1.4667	6.829																							0.60972	1.4938		0.60972	1.54248		1.51913	88.77		1.54998	71.99
												1.47565	0.2337		1.46613	6.542																							0.61028	1.4938		0.61028	1.54248		1.51902	88.18		1.54978	71.43
												1.47469	0.2023		1.46556	6.263																							0.61056	1.4938		0.61056	1.54248		1.51884	87.64		1.54957	70.88
												1.47374	0.1719		1.46496	5.994																							0.61111	1.4938		0.61111	1.54258		1.51867	87.09		1.54936	70.33
												1.47278	0.1421		1.46436	5.73																							0.61167	1.4939		0.61167	1.54248		1.51848	86.55		1.5492	69.74
												1.47183	0.1151		1.46376	5.463																							0.61194	1.4939		0.61194	1.54238		1.5183	86.01		1.54899	69.19
												1.47087	0.08807		1.46315	5.203																							0.6125	1.4939		0.6125	1.54228		1.51819	85.42		1.54882	68.61
												1.4699	0.0635		1.46253	4.953																							0.61278	1.4939		0.61278	1.54228		1.51805	84.85		1.54861	68.06
												1.46894	0.03985		1.4619	4.707																							0.61333	1.4939		0.61333	1.54228		1.51789	84.29		1.54845	67.47
												1.46797	0.01661		1.46127	4.464																							0.61389	1.494		0.61389	1.54238		1.51772	83.74		1.54819	66.95
												1.46701	-0.00348		1.46062	4.23																							0.61417	1.494		0.61417	1.54238		1.51749	83.23		1.54798	66.4
												1.46604	-0.0243		1.45995	4.013																							0.61472	1.4939		0.61472	1.54238		1.5173	82.69		1.54778	65.84
												1.46507	-0.04374		1.45928	3.793																							0.615	1.4939		0.615	1.54238		1.5171	82.16		1.54757	65.29
												1.46409	-0.06101		1.45862	3.57																							0.61556	1.4936		0.61556	1.54228		1.51696	81.59		1.54736	64.74
												1.46312	-0.07916		1.45794	3.356																							0.61611	1.4936		0.61611	1.54238		1.51675	81.07		1.54706	64.25
												1.46214	-0.09513		1.45725	3.15																							0.61639	1.4936		0.61639	1.54238		1.51655	80.54		1.54686	63.69
												1.46117	-0.1098		1.45655	2.949																							0.61694	1.4936		0.61694	1.54238		1.51636	80		1.5466	63.17
												1.46019	-0.1254		1.45585	2.751																							0.61722	1.4936		0.61722	1.54238		1.5162	79.44		1.54643	62.59
												1.45921	-0.1387		1.45514	2.558																							0.61778	1.4936		0.61778	1.54238		1.51606	78.87		1.54618	62.07
												1.45823	-0.1512		1.45442	2.374																							0.61833	1.4937		0.61833	1.54238		1.51589	78.32		1.54598	61.51
												1.45725	-0.1637		1.45368	2.202																							0.61861	1.4937		0.61861	1.54238		1.51568	77.8		1.54577	60.96
												1.45626	-0.1742		1.45294	2.028																							0.61917	1.4937		0.61917	1.54248		1.51551	77.25		1.54555	60.41
												1.45528	-0.186		1.45219	1.866																							0.61944	1.4937		0.61944	1.54248		1.51534	76.7		1.54535	59.85
												1.4543	-0.1956		1.45143	1.701																							0.62	1.4937		0.62	1.54248		1.51514	76.17		1.54501	59.39
												1.45331	-0.2053		1.45067	1.543																							0.62056	1.4937		0.62056	1.54248		1.5149	75.66		1.54476	58.87
												1.45233	-0.2144		1.4499	1.394																							0.62083	1.4937		0.62083	1.54248		1.5147	75.13		1.54454	58.32
												1.45134	-0.2216		1.44912	1.25																							0.62139	1.4938		0.62139	1.54248		1.51449	74.61		1.54416	57.89
												1.45035	-0.2295		1.44832	1.113																							0.62167	1.4938		0.62167	1.54258		1.51424	74.11		1.5439	57.37
												1.44936	-0.2387		1.44752	0.9817																							0.62222	1.4938		0.62222	1.54258		1.51406	73.57		1.54366	56.84
												1.44837	-0.2433		1.44672	0.8489																							0.62278	1.4938		0.62278	1.54258		1.51384	73.05		1.54341	56.32
												1.44738	-0.2507		1.44591	0.7257																							0.62306	1.4938		0.62306	1.54258		1.51364	72.52		1.54319	55.77
												1.44639	-0.2562		1.44508	0.6069																							0.62361	1.4938		0.62361	1.54258		1.51347	71.97		1.54289	55.28
												1.4454	-0.2611		1.44425	0.4942																							0.62389	1.4938		0.62389	1.54258		1.51324	71.46		1.54264	54.76
												1.44441	-0.267		1.44342	0.3843																							0.62444	1.4938		0.62444	1.54258		1.51302	70.94		1.54248	54.17
												1.44341	-0.2707		1.44257	0.2827																							0.625	1.4939		0.625	1.54258		1.51284	70.4		1.54218	53.68
												1.44242	-0.2753		1.44172	0.1827																							0.62528	1.4939		0.62528	1.54258		1.51264	69.87		1.54197	53.13
												1.44142	-0.2796		1.44087	0.08555																							0.62583	1.4938		0.62583	1.54258		1.51245	69.33		1.54167	52.64
												1.44043	-0.283		1.44002	-0.01179																							0.62611	1.4938		0.62611	1.54258		1.51229	68.77		1.54143	52.11
												1.43944	-0.2873		1.43915	-0.1013																							0.62667	1.4938		0.62667	1.54258		1.51208	68.25		1.54117	51.59
												1.43844	-0.2894		1.43828	-0.1837																							0.62722	1.4938		0.62722	1.54258		1.51185	67.74		1.54096	51.04
												1.43744	-0.2922		1.43741	-0.2688																							0.6275	1.4938		0.6275	1.54268		1.51165	67.21		1.54066	50.55
												1.43645	-0.2955		1.43652	-0.3459																							0.62806	1.4938		0.62806	1.54268		1.51145	66.68		1.54036	50.06
												1.43545	-0.2977		1.43563	-0.417																							0.62833	1.4938		0.62833	1.54268		1.51119	66.19		1.54012	49.53
												1.43446	-0.3029		1.43474	-0.4925																							0.62889	1.4939		0.62889	1.54268		1.51085	65.75		1.53987	49.01
												1.43346	-0.3051		1.43386	-0.5678																							0.62944	1.4938		0.62944	1.54278		1.51066	65.21		1.53957	48.52
												1.43246	-0.3054		1.43296	-0.6349																							0.62972	1.4938		0.62972	1.54278		1.51045	64.69		1.53927	48.03
												1.43147	-0.3081		1.43205	-0.6942																							0.63028	1.4938		0.63028	1.54278		1.5102	64.19		1.53901	47.51
												1.43047	-0.3097		1.43115	-0.7603																							0.63056	1.4938		0.63056	1.54278		1.51002	63.65		1.53876	46.99
												1.42947	-0.3103		1.43024	-0.8225																							0.63111	1.4938		0.63111	1.54278		1.50975	63.16		1.53852	46.46
												1.42847	-0.3127		1.42933	-0.8816																							0.63167	1.4938		0.63167	1.54278		1.50961	62.59		1.53817	46
												1.42748	-0.3146		1.42843	-0.9451																							0.63194	1.4938		0.63194	1.54278		1.50941	62.06		1.53788	45.51
												1.42648	-0.3155		1.42751	-1.004																							0.6325	1.4937		0.6325	1.54288		1.5092	61.54		1.53766	44.96
												1.42548	-0.3167		1.4266	-1.062																							0.63278	1.4938		0.63278	1.54288		1.50892	61.06		1.53723	44.56
												1.42448	-0.3177		1.42569	-1.123																							0.63333	1.4938		0.63333	1.54288		1.50869	60.55		1.53694	44.07
												1.42349	-0.3195		1.42478	-1.178																							0.63389	1.4938		0.63389	1.54288		1.50854	59.99		1.53664	43.58
												1.42249	-0.3201		1.42387	-1.237																							0.63417	1.4939		0.63417	1.54288		1.50833	59.46		1.53635	43.08
												1.42149	-0.3217		1.42296	-1.3																							0.63472	1.4938		0.63472	1.54288		1.50807	58.97		1.5361	42.56
												1.42049	-0.3232		1.42206	-1.363																							0.635	1.4937		0.635	1.54288		1.50789	58.43		1.5358	42.07
												1.41949	-0.3238		1.42114	-1.422																							0.63556	1.4938		0.63556	1.54288		1.50766	57.92		1.53546	41.61
												1.41849	-0.325		1.42025	-1.492																							0.63611	1.4938		0.63611	1.54288		1.50744	57.4		1.53516	41.12
												1.4175	-0.326		1.41935	-1.558																							0.63639	1.4938		0.63639	1.54288		1.50726	56.86		1.53482	40.66
												1.4165	-0.3263		1.41845	-1.625																							0.63694	1.4938		0.63694	1.54278		1.50701	56.36		1.53452	40.17
												1.4155	-0.329		1.41757	-1.703																							0.63722	1.4938		0.63722	1.54278		1.50663	55.95		1.53417	39.71
												1.4145	-0.3303		1.41668	-1.776																							0.63778	1.4939		0.63778	1.54278		1.50616	55.6		1.53393	39.18
												1.4135	-0.3303		1.4158	-1.854																							0.63833	1.4938		0.63833	1.54278		1.50595	55.07		1.53359	38.72
												1.4125	-0.3321		1.41491	-1.93																							0.63861	1.4939		0.63861	1.54278		1.50569	54.58		1.53329	38.23
												1.41151	-0.3327		1.41404	-2.013																							0.63917	1.4939		0.63917	1.54278		1.50543	54.09		1.53295	37.77
												1.41051	-0.3346		1.41317	-2.102																							0.63944	1.4939		0.63944	1.54278		1.50522	53.57		1.53265	37.28
												1.40951	-0.3361		1.41231	-2.195																							0.64	1.4939		0.64	1.54278		1.50497	53.07		1.53231	36.82
												1.40851	-0.3376		1.41147	-2.298																							0.64056	1.4939		0.64056	1.54258		1.50472	52.57		1.53205	36.3
												1.40752	-0.3398		1.41062	-2.398																							0.64083	1.4939		0.64083	1.54238		1.50443	52.1		1.53163	35.9
												1.40652	-0.341		1.40978	-2.507																							0.64139	1.494		0.64139	1.54238		1.5042	51.59		1.53124	35.47
												1.40552	-0.3425		1.40894	-2.615																							0.64167	1.494		0.64167	1.54238		1.50397	51.08		1.53099	34.95
												1.40452	-0.345		1.40812	-2.731																							0.64222	1.494		0.64222	1.54238		1.50377	50.55		1.53066	34.48
												1.40353	-0.3462		1.4073	-2.85																							0.64278	1.494		0.64278	1.54248		1.50351	50.06		1.53027	34.05
												1.40253	-0.349		1.4065	-2.981																							0.64306	1.494		0.64306	1.54248		1.50326	49.56		1.52993	33.59
												1.40153	-0.3518		1.40569	-3.109																							0.64361	1.4939		0.64361	1.54248		1.50302	49.06		1.52963	33.1
												1.40054	-0.3527		1.40489	-3.241																							0.64389	1.4939		0.64389	1.54248		1.50279	48.55		1.52925	32.67
												1.39954	-0.3561		1.40409	-3.377																							0.64444	1.4939		0.64444	1.54248		1.50254	48.05		1.52891	32.21
												1.39854	-0.3582		1.4033	-3.513																							0.645	1.4939		0.645	1.54248		1.50229	47.55		1.52852	31.78
												1.39755	-0.36		1.40251	-3.652																							0.64528	1.4939		0.64528	1.54248		1.50205	47.05		1.52822	31.29
												1.39655	-0.364		1.40172	-3.794																							0.64583	1.4939		0.64583	1.54248		1.50185	46.52		1.52788	30.83
												1.39556	-0.3668		1.40094	-3.941																							0.64611	1.4939		0.64611	1.54248		1.50159	46.03		1.52754	30.37
												1.39456	-0.3699		1.40016	-4.087																							0.64667	1.4939		0.64667	1.54258		1.50128	45.57		1.52716	29.94
												1.39357	-0.3736		1.39939	-4.239																							0.64722	1.4939		0.64722	1.54258		1.50102	45.08		1.52677	29.51
												1.39257	-0.3757		1.39861	-4.385																							0.6475	1.4939		0.6475	1.54258		1.50076	44.59		1.52647	29.02
												1.39158	-0.3806		1.39783	-4.531																							0.64806	1.4939		0.64806	1.54258		1.5005	44.1		1.52609	28.59
												1.39058	-0.384		1.39705	-4.674																							0.64833	1.4939		0.64833	1.54258		1.50022	43.62		1.5257	28.16
												1.38959	-0.3883		1.39627	-4.818																							0.64889	1.4939		0.64889	1.54258		1.49994	43.14		1.52536	27.7
												1.3886	-0.3935		1.39549	-4.964																							0.64944	1.494		0.64944	1.54268		1.49967	42.66		1.52502	27.24
												1.3876	-0.3972		1.39469	-5.1																							0.64972	1.494		0.64972	1.54268		1.49936	42.2		1.52463	26.81
												1.38661	-0.4024		1.3939	-5.236																							0.65028	1.494		0.65028	1.54268		1.49897	41.8		1.52429	26.35
												1.38562	-0.408		1.39309	-5.366																							0.65056	1.494		0.65056	1.54268		1.49872	41.3		1.52391	25.92
												1.38463	-0.4126		1.39228	-5.492																							0.65111	1.494		0.65111	1.54268		1.49844	40.82		1.52352	25.49
												1.38364	-0.4199		1.39146	-5.61																							0.65167	1.4939		0.65167	1.54278		1.4982	40.32		1.52314	25.06
												1.38265	-0.4261		1.39063	-5.725																							0.65194	1.4939		0.65194	1.54268		1.49792	39.84		1.52275	24.63
												1.38166	-0.4319		1.38979	-5.829																							0.6525	1.4939		0.6525	1.54268		1.49765	39.36		1.52233	24.23
												1.38067	-0.4396		1.38893	-5.925																							0.65278	1.4939		0.65278	1.54278		1.49738	38.87		1.52194	23.8
												1.37968	-0.4464		1.38806	-6.008																							0.65333	1.494		0.65333	1.54278		1.49709	38.4		1.52156	23.37
												1.37869	-0.4543		1.38718	-6.085																							0.65389	1.494		0.65389	1.54278		1.49679	37.94		1.52117	22.94
												1.3777	-0.4623		1.38626	-6.143																							0.65417	1.494		0.65417	1.54278		1.49653	37.45		1.52079	22.51
												1.37672	-0.4712		1.38534	-6.194																							0.65472	1.494		0.65472	1.54278		1.49625	36.97		1.52036	22.11
												1.37573	-0.4798		1.38439	-6.229																							0.655	1.494		0.655	1.54278		1.49597	36.49		1.51993	21.71
												1.37474	-0.4884		1.38341	-6.24																							0.65556	1.494		0.65556	1.54278		1.49568	36.02		1.51955	21.28
												1.37375	-0.497		1.38239	-6.23																							0.65611	1.494		0.65611	1.54278		1.49541	35.54		1.51912	20.88
												1.37277	-0.5075		1.38134	-6.196																							0.65639	1.4941		0.65639	1.54278		1.49511	35.07		1.51874	20.45
												1.37178	-0.5161		1.38025	-6.133																							0.65694	1.4941		0.65694	1.54288		1.49485	34.58		1.51831	20.05
												1.3708	-0.5259		1.37911	-6.042																							0.65722	1.4941		0.65722	1.54278		1.49456	34.11		1.51788	19.65
												1.36981	-0.5364		1.37792	-5.912																							0.65778	1.4941		0.65778	1.54268		1.49426	33.65		1.51745	19.25
												1.36883	-0.5453		1.37665	-5.737																							0.65833	1.4936		0.65833	1.54268		1.49395	33.19		1.51698	18.88
												1.36785	-0.5566		1.37531	-5.513																							0.65861	1.4936		0.65861	1.54268		1.49363	32.74		1.51656	18.48
												1.36686	-0.5661		1.3739	-5.239																							0.65917	1.4937		0.65917	1.54268		1.49335	32.26		1.51608	18.11
												1.36588	-0.5763		1.37242	-4.923																							0.65944	1.4937		0.65944	1.54258		1.49306	31.79		1.51566	17.71
												1.36489	-0.5876		1.37087	-4.557																							0.66	1.4937		0.66	1.54258		1.49275	31.33		1.51517	17.35
												1.36391	-0.5984		1.36928	-4.167																							0.66056	1.4937		0.66056	1.54258		1.49245	30.87		1.51474	16.95
												1.36292	-0.6088		1.36768	-3.765																							0.66083	1.4937		0.66083	1.54258		1.49216	30.4		1.51427	16.58
												1.36194	-0.6199		1.36609	-3.377																							0.66139	1.4937		0.66139	1.54258		1.49184	29.95		1.5138	16.21
												1.36096	-0.6297		1.36456	-3.027																							0.66167	1.4937		0.66167	1.54268		1.49148	29.52		1.51338	15.81
												1.35997	-0.6417		1.3631	-2.722																							0.66222	1.4938		0.66222	1.54268		1.49116	29.07		1.51291	15.44
												1.35899	-0.6528		1.36171	-2.46																							0.66278	1.4938		0.66278	1.54268		1.49086	28.61		1.51243	15.07
												1.35801	-0.6641		1.36038	-2.24																							0.66306	1.4938		0.66306	1.54268		1.49055	28.15		1.51196	14.7
												1.35703	-0.6758		1.35909	-2.052																							0.66361	1.4939		0.66361	1.54258		1.49024	27.69		1.51148	14.34
												1.35604	-0.6865		1.35785	-1.89																							0.66389	1.4938		0.66389	1.54248		1.48991	27.25		1.51101	13.97
												1.35506	-0.6985		1.35663	-1.743																							0.66444	1.4938		0.66444	1.54248		1.48954	26.83		1.51075	13.45
												1.35408	-0.7108		1.35543	-1.613																							0.665	1.4938		0.665	1.54248		1.4892	26.39		1.51025	13.1
												1.3531	-0.7213		1.35426	-1.496																							0.66528	1.4937		0.66528	1.54248		1.48888	25.94		1.50974	12.76
												1.35212	-0.7345		1.3531	-1.39																							0.66583	1.4937		0.66583	1.54248		1.48853	25.51		1.50924	12.41
												1.35113	-0.7467		1.35194	-1.289																							0.66611	1.4938		0.66611	1.54258		1.48818	25.08		1.50873	12.07
												1.35015	-0.7581		1.3508	-1.194																							0.66667	1.4938		0.66667	1.54258		1.48784	24.64		1.50819	11.75
												1.34917	-0.771		1.34967	-1.108																							0.66722	1.4938		0.66722	1.54258		1.48748	24.22		1.50766	11.42
												1.34819	-0.7824		1.34855	-1.027																							0.6675	1.4938		0.6675	1.54258		1.48711	23.8		1.50713	11.09
												1.34721	-0.7944		1.34744	-0.9523																							0.66806	1.4938		0.66806	1.54248		1.48677	23.36		1.50659	10.77
												1.34623	-0.8066		1.34634	-0.8879																							0.66833	1.4937		0.66833	1.54248		1.48642	22.93		1.50605	10.45
												1.34524	-0.8186		1.34525	-0.832																							0.66889	1.4937		0.66889	1.54248		1.48605	22.51		1.50549	10.14
												1.34426	-0.8318		1.34418	-0.7817																							0.66944	1.4938		0.66944	1.54248		1.4857	22.08		1.50494	9.822
												1.34328	-0.8435		1.34312	-0.7394																							0.66972	1.4938		0.66972	1.54248		1.48534	21.66		1.50438	9.521
												1.3423	-0.8555		1.34205	-0.6979																							0.67028	1.4938		0.67028	1.54248		1.48495	21.25		1.5038	9.223
												1.34132	-0.8684		1.341	-0.6657																							0.67056	1.4938		0.67056	1.54248		1.48454	20.86		1.50324	8.919
												1.34034	-0.8791		1.33996	-0.6366																							0.67111	1.4939		0.67111	1.54248		1.48416	20.45		1.50265	8.63
												1.33935	-0.8917		1.33892	-0.6119																							0.67167	1.4939		0.67167	1.54248		1.48379	20.03		1.50207	8.335
												1.33837	-0.9034		1.33789	-0.5886																							0.67194	1.4939		0.67194	1.54258		1.4834	19.63		1.50149	8.046
												1.33739	-0.9138		1.33685	-0.5668																							0.6725	1.4939		0.6725	1.54258		1.48302	19.22		1.50089	7.767
												1.33641	-0.9255		1.33582	-0.5459																							0.67278	1.4937		0.67278	1.54268		1.4826	18.83		1.50029	7.481
												1.33542	-0.9353		1.3348	-0.5285																							0.67333	1.4937		0.67333	1.54268		1.48222	18.42		1.49969	7.208
												1.33444	-0.9455		1.33377	-0.5092																							0.67389	1.4937		0.67389	1.54268		1.48184	18.01		1.49907	6.941
												1.33345	-0.9559		1.33275	-0.4944																							0.67417	1.4937		0.67417	1.54268		1.48143	17.62		1.49846	6.67
												1.33247	-0.9667		1.33172	-0.4803																							0.67472	1.4937		0.67472	1.54268		1.48103	17.22		1.49782	6.412
												1.33148	-0.9753		1.3307	-0.4651																							0.675	1.4937		0.675	1.54268		1.48062	16.83		1.49718	6.161
												1.33049	-0.9842		1.32968	-0.4511																							0.67556	1.4937		0.67556	1.54268		1.48021	16.44		1.49654	5.912
												1.32951	-0.9915		1.32866	-0.4391																							0.67611	1.4938		0.67611	1.54268		1.4798	16.05		1.4959	5.663
												1.32852	-0.9995		1.32764	-0.4277																							0.67639	1.4938		0.67639	1.54278		1.47938	15.66		1.49524	5.423
												1.32753	-1.006		1.32663	-0.4145																							0.67694	1.4938		0.67694	1.54278		1.47897	15.27		1.49457	5.19
												1.32654	-1.013		1.32561	-0.4075																							0.67722	1.4938		0.67722	1.54278		1.47855	14.89		1.4939	4.96
												1.32555	-1.019		1.3246	-0.3964																							0.67778	1.4938		0.67778	1.54278		1.47812	14.51		1.49322	4.735
												1.32455	-1.023		1.32358	-0.3858																							0.67833	1.4938		0.67833	1.54278		1.47768	14.14		1.49253	4.523
												1.32356	-1.028		1.32257	-0.3784																							0.67861	1.4939		0.67861	1.54278		1.47723	13.77		1.49184	4.305
												1.32257	-1.032		1.32156	-0.3712																							0.67917	1.4939		0.67917	1.54278		1.47679	13.4		1.49113	4.103
												1.32157	-1.035		1.32055	-0.3634																							0.67944	1.4939		0.67944	1.54278		1.47634	13.04		1.49042	3.9
												1.32058	-1.038		1.31954	-0.3552																							0.68	1.4939		0.68	1.54278		1.47588	12.68		1.48971	3.7
												1.31958	-1.04		1.31853	-0.3493																							0.68056	1.4939		0.68056	1.54278		1.47542	12.32		1.48898	3.507
												1.31858	-1.04		1.31751	-0.3399																							0.68083	1.4939		0.68083	1.54278		1.47495	11.97		1.48824	3.323
												1.31758	-1.042		1.31651	-0.3361																							0.68139	1.4939		0.68139	1.54288		1.47448	11.62		1.48751	3.141
												1.31658	-1.041		1.3155	-0.3284																							0.68167	1.4939		0.68167	1.54288		1.47399	11.28		1.48676	2.963
												1.31558	-1.04		1.31449	-0.3229																							0.68222	1.4939		0.68222	1.54288		1.47353	10.92		1.48601	2.791
												1.31458	-1.038		1.31347	-0.3129																							0.68278	1.4939		0.68278	1.54288		1.47303	10.59		1.48524	2.625
												1.31357	-1.035		1.31247	-0.3099																							0.68306	1.4939		0.68306	1.54288		1.47254	10.25		1.48447	2.469
												1.31257	-1.032		1.31146	-0.3056																							0.68361	1.4938		0.68361	1.54288		1.47203	9.925		1.48369	2.312
												1.31156	-1.027		1.31045	-0.2999																							0.68389	1.4937		0.68389	1.54288		1.47152	9.601		1.48291	2.162
												1.31055	-1.022		1.30944	-0.2917																							0.68444	1.4938		0.68444	1.54288		1.47102	9.272		1.48211	2.017
												1.30954	-1.016		1.30844	-0.2906																							0.685	1.4938		0.685	1.54288		1.4705	8.952		1.48132	1.876
												1.30853	-1.009		1.30743	-0.2828																							0.68528	1.4938		0.68528	1.54288		1.46998	8.637		1.4805	1.744
												1.30752	-1.002		1.30642	-0.2796																							0.68583	1.4938		0.68583	1.54288		1.46945	8.325		1.47968	1.618
												1.30651	-0.994		1.30542	-0.2779																							0.68611	1.4938		0.68611	1.54288		1.4689	8.022		1.47886	1.492
												1.3055	-0.9851		1.30441	-0.2698																							0.68667	1.4938		0.68667	1.54298		1.46837	7.715		1.47803	1.375
												1.30448	-0.9762		1.3034	-0.2664																							0.68722	1.4938		0.68722	1.54298		1.46782	7.414		1.4772	1.259
												1.30347	-0.9664		1.30239	-0.2606																							0.6875	1.4938		0.6875	1.54298		1.46727	7.118		1.47636	1.148
												1.30245	-0.9559		1.30139	-0.2578																							0.68806	1.4938		0.68806	1.54298		1.4667	6.829		1.4755	1.047
												1.30144	-0.9452		1.30038	-0.2522																							0.68833	1.4938		0.68833	1.54298		1.46613	6.542		1.47464	0.9481
												1.30042	-0.9332		1.29938	-0.2511																							0.68889	1.4939		0.68889	1.54298		1.46556	6.263		1.47378	0.8544
												1.2994	-0.9203		1.29837	-0.2452																							0.68944	1.4939		0.68944	1.54298		1.46496	5.994		1.47291	0.7638
												1.29838	-0.9055		1.29737	-0.2456																							0.68972	1.4939		0.68972	1.54298		1.46436	5.73		1.47203	0.6769
												1.29735	-0.8893		1.29636	-0.2416																							0.69028	1.4939		0.69028	1.54298		1.46376	5.463		1.47115	0.5952
												1.29632	-0.8718		1.29536	-0.2393																							0.69056	1.4939		0.69056	1.54298		1.46315	5.203		1.47026	0.5153
												1.29529	-0.8518		1.29436	-0.2364																							0.69111	1.4939		0.69111	1.54298		1.46253	4.953		1.46937	0.4425
												1.29426	-0.8303		1.29335	-0.2326																							0.69167	1.4939		0.69167	1.54298		1.4619	4.707		1.46847	0.3725
												1.29323	-0.8079		1.29235	-0.2304																							0.69194	1.4939		0.69194	1.54298		1.46127	4.464		1.46756	0.3049
												1.29219	-0.7845		1.29134	-0.2287																							0.6925	1.4939		0.6925	1.54308		1.46062	4.23		1.46665	0.2438
												1.29116	-0.7615		1.29034	-0.2236																							0.69278	1.494		0.69278	1.54308		1.45995	4.013		1.46574	0.1818
												1.29012	-0.7388		1.28933	-0.221																							0.69333	1.494		0.69333	1.54298		1.45928	3.793		1.46482	0.1246
												1.28909	-0.7166		1.28833	-0.2202																							0.69389	1.494		0.69389	1.54298		1.45862	3.57		1.46389	0.07364
												1.28806	-0.6958		1.28733	-0.2166																							0.69417	1.494		0.69417	1.54298		1.45794	3.356		1.46297	0.02142
												1.28703	-0.6758		1.28632	-0.215																							0.69472	1.494		0.69472	1.54298		1.45725	3.15		1.46203	-0.02434
												1.286	-0.6564		1.28532	-0.2111																							0.695	1.494		0.695	1.54298		1.45655	2.949		1.4611	-0.06857
												1.28497	-0.6383		1.28432	-0.2093																							0.69556	1.494		0.69556	1.54298		1.45585	2.751		1.46016	-0.1122
												1.28394	-0.6208		1.28331	-0.2034																							0.69611	1.4941		0.69611	1.54298		1.45514	2.558		1.45922	-0.1509
												1.28292	-0.6045		1.28231	-0.203																							0.69639	1.4941		0.69639	1.54298		1.45442	2.374		1.45827	-0.1884
												1.2819	-0.5895		1.2813	-0.2007																							0.69694	1.4941		0.69694	1.54308		1.45368	2.202		1.45732	-0.2231
												1.28087	-0.5751		1.2803	-0.2009																							0.69722	1.4941		0.69722	1.54308		1.45294	2.028		1.45636	-0.255
												1.27986	-0.5637		1.2793	-0.1981																							0.69778	1.4941		0.69778	1.54308		1.45219	1.866		1.45541	-0.2873
												1.27884	-0.5536		1.2783	-0.1957																							0.69833	1.4941		0.69833	1.54308		1.45143	1.701		1.45445	-0.3146
												1.27782	-0.54		1.27729	-0.1938																							0.69861	1.4942		0.69861	1.54308		1.45067	1.543		1.45349	-0.3432
												1.2768	-0.5281		1.27629	-0.193																							0.69917	1.4942		0.69917	1.54308		1.4499	1.394		1.45253	-0.3693
												1.27578	-0.5167		1.27528	-0.188																							0.69944	1.4942		0.69944	1.54318		1.44912	1.25		1.45156	-0.3901
												1.27477	-0.5063		1.27428	-0.1871																							0.7	1.4942		0.7	1.54308		1.44832	1.113		1.45059	-0.4132
												1.27375	-0.4964		1.27328	-0.1872																							0.70056	1.4941		0.70056	1.54318		1.44752	0.9817		1.44962	-0.4344
												1.27274	-0.4866		1.27228	-0.1832																							0.70083	1.4941		0.70083	1.54318		1.44672	0.8489		1.44865	-0.4516
												1.27173	-0.478		1.27127	-0.1822																							0.70139	1.4942		0.70139	1.54318		1.44591	0.7257		1.44768	-0.4722
												1.27071	-0.4694		1.27027	-0.1812																							0.70167	1.4942		0.70167	1.54318		1.44508	0.6069		1.4467	-0.4884
												1.2697	-0.4611		1.26927	-0.1803																							0.70222	1.4942		0.70222	1.54318		1.44425	0.4942		1.44572	-0.5038
												1.26869	-0.4534		1.26827	-0.1777																							0.70278	1.4942		0.70278	1.54318		1.44342	0.3843		1.44474	-0.5201
												1.26768	-0.446		1.26726	-0.1735																							0.70306	1.4942		0.70306	1.54328		1.44257	0.2827		1.44376	-0.5327
												1.26667	-0.439		1.26626	-0.1741																							0.70361	1.4942		0.70361	1.54328		1.44172	0.1827		1.44278	-0.5474
												1.26566	-0.4319		1.26526	-0.172																							0.70389	1.4942		0.70389	1.54328		1.44087	0.08555		1.4418	-0.56
												1.26465	-0.4252		1.26426	-0.1702																							0.70444	1.4942		0.70444	1.54328		1.44002	-0.01179		1.44082	-0.5723
												1.26364	-0.419		1.26326	-0.1702																							0.705	1.4942		0.705	1.54328		1.43915	-0.1013		1.43984	-0.5849
												1.26263	-0.4126		1.26225	-0.1673																							0.70528	1.4942		0.70528	1.54328		1.43828	-0.1837		1.43885	-0.5944
												1.26162	-0.4064		1.26125	-0.1665																							0.70583	1.4943		0.70583	1.54338		1.43741	-0.2688		1.43787	-0.6045
												1.26061	-0.4003		1.26025	-0.1654																							0.70611	1.4943		0.70611	1.54328		1.43652	-0.3459		1.43688	-0.615
												1.2596	-0.3944		1.25925	-0.1628																							0.70667	1.4943		0.70667	1.54328		1.43563	-0.417		1.43589	-0.623
												1.25859	-0.3889		1.25825	-0.1636																							0.70722	1.4943		0.70722	1.54338		1.43474	-0.4925		1.43491	-0.6374
												1.25758	-0.3834		1.25725	-0.1628																							0.7075	1.4943		0.7075	1.54328		1.43386	-0.5678		1.43393	-0.6478
												1.25657	-0.3779		1.25624	-0.1592																							0.70806	1.4943		0.70806	1.54328		1.43296	-0.6349		1.43293	-0.6521
												1.25557	-0.3729		1.25524	-0.1583																							0.70833	1.4943		0.70833	1.54328		1.43205	-0.6942		1.43195	-0.662
												1.25456	-0.368		1.25424	-0.1607																							0.70889	1.4942		0.70889	1.54328		1.43115	-0.7603		1.43096	-0.6693
												1.25355	-0.3634		1.25324	-0.1588																							0.70944	1.4941		0.70944	1.54338		1.43024	-0.8225		1.42997	-0.6767
												1.25255	-0.3588		1.25223	-0.1558																							0.70972	1.494		0.70972	1.54338		1.42933	-0.8816		1.42898	-0.6869
												1.25154	-0.3545		1.25123	-0.1552																							0.71028	1.494		0.71028	1.54338		1.42843	-0.9451		1.428	-0.6961
												1.25053	-0.3502		1.25023	-0.1538																							0.71056	1.494		0.71056	1.54338		1.42751	-1.004		1.42701	-0.7056
												1.24953	-0.3462		1.24923	-0.1507																							0.71111	1.494		0.71111	1.54338		1.4266	-1.062		1.42602	-0.7142
												1.24852	-0.3422		1.24823	-0.1524																							0.71167	1.494		0.71167	1.54348		1.42569	-1.123		1.42503	-0.7222
												1.24751	-0.3385		1.24723	-0.1507																							0.71194	1.494		0.71194	1.54348		1.42478	-1.178		1.42405	-0.7335
												1.24651	-0.3349		1.24623	-0.151																							0.7125	1.4939		0.7125	1.54348		1.42387	-1.237		1.42306	-0.7424
												1.2455	-0.3312		1.24522	-0.1461																							0.71278	1.4939		0.71278	1.54348		1.42296	-1.3		1.42208	-0.7547
												1.2445	-0.3278		1.24422	-0.1481																							0.71333	1.494		0.71333	1.54358		1.42206	-1.363		1.4211	-0.7682
												1.24349	-0.3244		1.24322	-0.1466																							0.71389	1.494		0.71389	1.54358		1.42114	-1.422		1.42011	-0.779
												1.24249	-0.321		1.24222	-0.1479																							0.71417	1.494		0.71417	1.54358		1.42025	-1.492		1.41914	-0.7934
												1.24148	-0.3177		1.24122	-0.1426																							0.71472	1.494		0.71472	1.54358		1.41935	-1.558		1.41816	-0.8085
												1.24048	-0.3146		1.24022	-0.1431																							0.715	1.494		0.715	1.54358		1.41845	-1.625		1.41718	-0.8223
												1.23947	-0.3115		1.23921	-0.1409																							0.71556	1.4941		0.71556	1.54358		1.41757	-1.703		1.4162	-0.8417
												1.23847	-0.3084		1.23822	-0.1437																							0.71611	1.4941		0.71611	1.54368		1.41668	-1.776		1.41523	-0.8601
												1.23746	-0.3054		1.23721	-0.1418																							0.71639	1.4941		0.71639	1.54368		1.4158	-1.854		1.41426	-0.88
												1.23646	-0.3026		1.23621	-0.1413																							0.71694	1.4941		0.71694	1.54368		1.41491	-1.93		1.41329	-0.9022
												1.23546	-0.2998		1.23521	-0.1387																							0.71722	1.4939		0.71722	1.54368		1.41404	-2.013		1.41232	-0.924
												1.23445	-0.2971		1.23421	-0.1385																							0.71778	1.494		0.71778	1.54358		1.41317	-2.102		1.41136	-0.9504
												1.23345	-0.2943		1.23321	-0.138																							0.71833	1.494		0.71833	1.54368		1.41231	-2.195		1.4104	-0.9774
												1.23244	-0.2916		1.23221	-0.1375																							0.71861	1.494		0.71861	1.54368		1.41147	-2.298		1.40944	-1.006
												1.23144	-0.2891		1.2312	-0.135																							0.71917	1.494		0.71917	1.54358		1.41062	-2.398		1.40849	-1.04
												1.23044	-0.2866		1.2302	-0.1351																							0.71944	1.494		0.71944	1.54368		1.40978	-2.507		1.40754	-1.074
												1.22943	-0.2842		1.2292	-0.1315																							0.72	1.494		0.72	1.54368		1.40894	-2.615		1.40659	-1.11
												1.22843	-0.282		1.22821	-0.1363																							0.72056	1.494		0.72056	1.54368		1.40812	-2.731		1.40565	-1.152
												1.22742	-0.2796		1.2272	-0.1356																							0.72083	1.494		0.72083	1.54368		1.4073	-2.85		1.40471	-1.192
												1.22642	-0.2774		1.2262	-0.1337																							0.72139	1.494		0.72139	1.54368		1.4065	-2.981		1.40378	-1.242
												1.22542	-0.2753		1.2252	-0.1316																							0.72167	1.4941		0.72167	1.54368		1.40569	-3.109		1.40285	-1.293
												1.22441	-0.2731		1.2242	-0.1319																							0.72222	1.4941		0.72222	1.54368		1.40489	-3.241		1.40192	-1.345
												1.22341	-0.271		1.2232	-0.1305																							0.72278	1.4941		0.72278	1.54368		1.40409	-3.377		1.40101	-1.404
												1.22241	-0.2691		1.2222	-0.1301																							0.72306	1.4941		0.72306	1.54368		1.4033	-3.513		1.40009	-1.464
												1.22141	-0.267		1.22119	-0.1287																							0.72361	1.4941		0.72361	1.54368		1.40251	-3.652		1.39919	-1.528
												1.2204	-0.2648		1.22019	-0.1262																							0.72389	1.4942		0.72389	1.54368		1.40172	-3.794		1.39829	-1.599
												1.2194	-0.263		1.21919	-0.127																							0.72444	1.4941		0.72444	1.54368		1.40094	-3.941		1.39739	-1.671
												1.2184	-0.2611		1.21819	-0.1277																							0.725	1.4942		0.725	1.54368		1.40016	-4.087		1.3965	-1.749
												1.21739	-0.2593		1.21719	-0.1273																							0.72528	1.4942		0.72528	1.54378		1.39939	-4.239		1.39562	-1.83
												1.21639	-0.2578		1.21619	-0.1272																							0.72583	1.4942		0.72583	1.54368		1.39861	-4.385		1.39474	-1.913
												1.21539	-0.2559		1.21519	-0.1242																							0.72611	1.4941		0.72611	1.54378		1.39783	-4.531		1.39387	-2.003
												1.21439	-0.2541		1.21418	-0.1204																							0.72667	1.4942		0.72667	1.54378		1.39705	-4.674		1.393	-2.093
												1.21338	-0.2522		1.21319	-0.1235																							0.72722	1.4942		0.72722	1.54378		1.39627	-4.818		1.39213	-2.188
												1.21238	-0.2507		1.21219	-0.1227																							0.7275	1.4942		0.7275	1.54378		1.39549	-4.964		1.39127	-2.287
												1.21138	-0.2489		1.21118	-0.1194																							0.72806	1.4942		0.72806	1.54378		1.39469	-5.1		1.39041	-2.384
												1.21038	-0.2473		1.21018	-0.1217																							0.72833	1.4942		0.72833	1.54388		1.3939	-5.236		1.38956	-2.486
												1.20937	-0.2458		1.20918	-0.1195																							0.72889	1.4942		0.72889	1.54388		1.39309	-5.366		1.3887	-2.589
												1.20837	-0.2443		1.20818	-0.1215																							0.72944	1.4942		0.72944	1.54388		1.39228	-5.492		1.38785	-2.691
												1.20737	-0.2427		1.20718	-0.1193																							0.72972	1.4941		0.72972	1.54388		1.39146	-5.61		1.387	-2.798
												1.20637	-0.2412		1.20618	-0.1175																							0.73028	1.4941		0.73028	1.54388		1.39063	-5.725		1.38615	-2.9
												1.20536	-0.2396		1.20518	-0.1216																							0.73056	1.4942		0.73056	1.54398		1.38979	-5.829		1.3853	-3.002
												1.20436	-0.2381		1.20418	-0.1169																							0.73111	1.4942		0.73111	1.54388		1.38893	-5.925		1.38444	-3.106
												1.20336	-0.2369		1.20318	-0.1199																							0.73167	1.4942		0.73167	1.54378		1.38806	-6.008		1.38358	-3.201
												1.20236	-0.2353		1.20217	-0.1147																							0.73194	1.4942		0.73194	1.54378		1.38718	-6.085		1.38272	-3.296
												1.20136	-0.2341		1.20117	-0.1159																							0.7325	1.4943		0.7325	1.54378		1.38626	-6.143		1.38185	-3.389
												1.20035	-0.2326		1.20018	-0.1199																							0.73278	1.4943		0.73278	1.54378		1.38534	-6.194		1.38098	-3.478
																																							0.73333	1.4943		0.73333	1.54378		1.38439	-6.229		1.38009	-3.557
																																							0.73389	1.4943		0.73389	1.54378		1.38341	-6.24		1.3792	-3.631
																																							0.73417	1.4944		0.73417	1.54378		1.38239	-6.23		1.37828	-3.693
																																							0.73472	1.4943		0.73472	1.54378		1.38134	-6.196		1.37736	-3.748
																																							0.735	1.4943		0.735	1.54338		1.38025	-6.133		1.37642	-3.788
																																							0.73556	1.4942		0.73556	1.54338		1.37911	-6.042		1.37546	-3.815
																																							0.73611	1.4942		0.73611	1.54338		1.37792	-5.912		1.37448	-3.828
																																							0.73639	1.4942		0.73639	1.54338		1.37665	-5.737		1.37346	-3.819
																																							0.73694	1.4942		0.73694	1.54338		1.37531	-5.513		1.37242	-3.791
																																							0.73722	1.4942		0.73722	1.54338		1.3739	-5.239		1.37135	-3.736
																																							0.73778	1.4942		0.73778	1.54338		1.37242	-4.923		1.37023	-3.656
																																							0.73833	1.4942		0.73833	1.54338		1.37087	-4.557		1.36907	-3.545
																																							0.73861	1.4943		0.73861	1.54338		1.36928	-4.167		1.36787	-3.401
																																							0.73917	1.4943		0.73917	1.54338		1.36768	-3.765		1.36661	-3.223
																																							0.73944	1.4943		0.73944	1.54348		1.36609	-3.377		1.36531	-3.011
																																							0.74	1.4943		0.74	1.54348		1.36456	-3.027		1.36397	-2.774
																																							0.74056	1.4943		0.74056	1.54348		1.3631	-2.722		1.36261	-2.522
																																							0.74083	1.4943		0.74083	1.54348		1.36171	-2.46		1.36124	-2.261
																																							0.74139	1.4943		0.74139	1.54348		1.36038	-2.24		1.35987	-2.006
																																							0.74167	1.4943		0.74167	1.54358		1.35909	-2.052		1.35853	-1.77
																																							0.74222	1.4943		0.74222	1.54358		1.35785	-1.89		1.35723	-1.555
																																							0.74278	1.4943		0.74278	1.54358		1.35663	-1.743		1.35597	-1.374
																																							0.74306	1.4943		0.74306	1.54358		1.35543	-1.613		1.35475	-1.226
																																							0.74361	1.4944		0.74361	1.54348		1.35426	-1.496		1.35358	-1.104
																																							0.74389	1.4944		0.74389	1.54358		1.3531	-1.39		1.35244	-1.004
																																							0.74444	1.4944		0.74444	1.54358		1.35194	-1.289		1.35132	-0.9197
																																							0.745	1.4944		0.745	1.54358		1.3508	-1.194		1.35022	-0.8493
																																							0.74528	1.4944		0.74528	1.54358		1.34967	-1.108		1.34913	-0.7901
																																							0.74583	1.4944		0.74583	1.54358		1.34855	-1.027		1.34806	-0.7385
																																							0.74611	1.4945		0.74611	1.54368		1.34744	-0.9523		1.34699	-0.6942
																																							0.74667	1.4945		0.74667	1.54368		1.34634	-0.8879		1.34594	-0.6558
																																							0.74722	1.4945		0.74722	1.54368		1.34525	-0.832		1.34489	-0.6217
																																							0.7475	1.4945		0.7475	1.54368		1.34418	-0.7817		1.34385	-0.5919
																																							0.74806	1.4946		0.74806	1.54368		1.34312	-0.7394		1.34281	-0.5652
																																							0.74833	1.4945		0.74833	1.54368		1.34205	-0.6979		1.34178	-0.5416
																																							0.74889	1.4945		0.74889	1.54368		1.341	-0.6657		1.34074	-0.5204
																																							0.74944	1.4945		0.74944	1.54368		1.33996	-0.6366		1.33972	-0.5007
																																							0.74972	1.4945		0.74972	1.54368		1.33892	-0.6119		1.33869	-0.4823
																																							0.75028	1.4945		0.75028	1.54368		1.33789	-0.5886		1.33767	-0.466
																																							0.75056	1.4945		0.75056	1.54368		1.33685	-0.5668		1.33665	-0.4513
																																							0.75111	1.4942		0.75111	1.54368		1.33582	-0.5459		1.33563	-0.4371
																																							0.75167	1.4942		0.75167	1.54368		1.3348	-0.5285		1.33461	-0.4242
																																							0.75194	1.4942		0.75194	1.54368		1.33377	-0.5092		1.33359	-0.412
																																							0.7525	1.4942		0.7525	1.54368		1.33275	-0.4944		1.33257	-0.4009
																																							0.75278	1.4943		0.75278	1.54378		1.33172	-0.4803		1.33156	-0.3898
																																							0.75333	1.4943		0.75333	1.54368		1.3307	-0.4651		1.33054	-0.3794
																																							0.75389	1.4942		0.75389	1.54368		1.32968	-0.4511		1.32953	-0.3696
																																							0.75417	1.494		0.75417	1.54368		1.32866	-0.4391		1.32852	-0.36
																																							0.75472	1.494		0.75472	1.54368		1.32764	-0.4277		1.3275	-0.3514
																																							0.755	1.494		0.755	1.54368		1.32663	-0.4145		1.32649	-0.3432
																																							0.75556	1.4939		0.75556	1.54368		1.32561	-0.4075		1.32548	-0.3342
																																							0.75611	1.4939		0.75611	1.54368		1.3246	-0.3964		1.32447	-0.326
																																							0.75639	1.4939		0.75639	1.54368		1.32358	-0.3858		1.32346	-0.318
																																							0.75694	1.4939		0.75694	1.54378		1.32257	-0.3784		1.32244	-0.3103
																																							0.75722	1.4939		0.75722	1.54378		1.32156	-0.3712		1.32143	-0.3032
																																							0.75778	1.4939		0.75778	1.54378		1.32055	-0.3634		1.32042	-0.2962
																																							0.75833	1.4939		0.75833	1.54378		1.31954	-0.3552		1.31941	-0.2891
																																							0.75861	1.4939		0.75861	1.54378		1.31853	-0.3493		1.3184	-0.2823
																																							0.75917	1.494		0.75917	1.54378		1.31751	-0.3399		1.31739	-0.2756
																																							0.75944	1.494		0.75944	1.54388		1.31651	-0.3361		1.31639	-0.2691
																																							0.76	1.494		0.76	1.54388		1.3155	-0.3284		1.31538	-0.263
																																							0.76056	1.494		0.76056	1.54388		1.31449	-0.3229		1.31437	-0.2568
																																							0.76083	1.494		0.76083	1.54378		1.31347	-0.3129		1.31336	-0.2513
																																							0.76139	1.494		0.76139	1.54378		1.31247	-0.3099		1.31235	-0.2458
																																							0.76167	1.494		0.76167	1.54378		1.31146	-0.3056		1.31134	-0.2403
																																							0.76222	1.4941		0.76222	1.54378		1.31045	-0.2999		1.31034	-0.235
																																							0.76278	1.4941		0.76278	1.54388		1.30944	-0.2917		1.30933	-0.2298
																																							0.76306	1.4941		0.76306	1.54388		1.30844	-0.2906		1.30832	-0.2246
																																							0.76361	1.4941		0.76361	1.54378		1.30743	-0.2828		1.30731	-0.2197
																																							0.76389	1.4941		0.76389	1.54378		1.30642	-0.2796		1.30631	-0.2151
																																							0.76444	1.4941		0.76444	1.54368		1.30542	-0.2779		1.3053	-0.2108
																																							0.765	1.4942		0.765	1.54368		1.30441	-0.2698		1.30429	-0.2059
																																							0.76528	1.4942		0.76528	1.54368		1.3034	-0.2664		1.30329	-0.2016
																																							0.76583	1.4941		0.76583	1.54368		1.30239	-0.2606		1.30228	-0.1973
																																							0.76611	1.4941		0.76611	1.54368		1.30139	-0.2578		1.30128	-0.1927
																																							0.76667	1.4941		0.76667	1.54368		1.30038	-0.2522		1.30027	-0.1887
																																							0.76722	1.4941		0.76722	1.54368		1.29938	-0.2511		1.29926	-0.1844
																																							0.7675	1.494		0.7675	1.54378		1.29837	-0.2452		1.29826	-0.1801
																																							0.76806	1.4941		0.76806	1.54378		1.29737	-0.2456		1.29725	-0.1761
																																							0.76833	1.4941		0.76833	1.54378		1.29636	-0.2416		1.29625	-0.1718
																																							0.76889	1.4941		0.76889	1.54378		1.29536	-0.2393		1.29524	-0.1681
																																							0.76944	1.4941		0.76944	1.54378		1.29436	-0.2364		1.29424	-0.1644
																																							0.76972	1.4941		0.76972	1.54388		1.29335	-0.2326		1.29323	-0.1604
																																							0.77028	1.4941		0.77028	1.54388		1.29235	-0.2304		1.29222	-0.157
																																							0.77056	1.4942		0.77056	1.54388		1.29134	-0.2287		1.29122	-0.1533
																																							0.77111	1.4942		0.77111	1.54388		1.29034	-0.2236		1.29021	-0.1497
																																							0.77167	1.4942		0.77167	1.54388		1.28933	-0.221		1.28921	-0.1463
																																							0.77194	1.4942		0.77194	1.54388		1.28833	-0.2202		1.2882	-0.1426
																																							0.7725	1.4942		0.7725	1.54388		1.28733	-0.2166		1.2872	-0.1398
																																							0.77278	1.4942		0.77278	1.54388		1.28632	-0.215		1.2862	-0.1368
																																							0.77333	1.4942		0.77333	1.54388		1.28532	-0.2111		1.28519	-0.1337
																																							0.77389	1.4942		0.77389	1.54388		1.28432	-0.2093		1.28419	-0.1309
																																							0.77417	1.4942		0.77417	1.54388		1.28331	-0.2034		1.28318	-0.1282
																																							0.77472	1.4942		0.77472	1.54378		1.28231	-0.203		1.28218	-0.1254
																																							0.775	1.4942		0.775	1.54388		1.2813	-0.2007		1.28118	-0.1229
																																							0.77556	1.4943		0.77556	1.54388		1.2803	-0.2009		1.28017	-0.1208
																																							0.77611	1.4943		0.77611	1.54388		1.2793	-0.1981		1.27917	-0.1183
																																							0.77639	1.4942		0.77639	1.54388		1.2783	-0.1957		1.27817	-0.1162
																																							0.77694	1.4943		0.77694	1.54388		1.27729	-0.1938		1.27716	-0.114
																																							0.77722	1.4942		0.77722	1.54388		1.27629	-0.193		1.27616	-0.1119
																																							0.77778	1.4942		0.77778	1.54388		1.27528	-0.188		1.27516	-0.11
																																							0.77833	1.4942		0.77833	1.54388		1.27428	-0.1871		1.27415	-0.1082
																																							0.77861	1.4942		0.77861	1.54388		1.27328	-0.1872		1.27315	-0.1067
																																							0.77917	1.4942		0.77917	1.54398		1.27228	-0.1832		1.27215	-0.1045
																																							0.77944	1.4943		0.77944	1.54398		1.27127	-0.1822		1.27115	-0.1033
																																							0.78	1.4943		0.78	1.54398		1.27027	-0.1812		1.27015	-0.1017
																																							0.78056	1.4943		0.78056	1.54398		1.26927	-0.1803		1.26914	-0.0999
																																							0.78083	1.4943		0.78083	1.54398		1.26827	-0.1777		1.26814	-0.09867
																																							0.78139	1.4943		0.78139	1.54398		1.26726	-0.1735		1.26714	-0.09714
																																							0.78167	1.4942		0.78167	1.54398		1.26626	-0.1741		1.26614	-0.0956
																																							0.78222	1.4942		0.78222	1.54398		1.26526	-0.172		1.26514	-0.09437
																																							0.78278	1.4942		0.78278	1.54408		1.26426	-0.1702		1.26413	-0.09314
																																							0.78306	1.4942		0.78306	1.54408		1.26326	-0.1702		1.26313	-0.09191
																																							0.78361	1.4942		0.78361	1.54388		1.26225	-0.1673		1.26213	-0.09069
																																							0.78389	1.4942		0.78389	1.54368		1.26125	-0.1665		1.26113	-0.08946
																																							0.78444	1.4942		0.78444	1.54368		1.26025	-0.1654		1.26013	-0.08854
																																							0.785	1.4942		0.785	1.54368		1.25925	-0.1628		1.25912	-0.087
																																							0.78528	1.4942		0.78528	1.54368		1.25825	-0.1636		1.25812	-0.08546
																																							0.78583	1.4942		0.78583	1.54378		1.25725	-0.1628		1.25712	-0.08485
																																							0.78611	1.4942		0.78611	1.54378		1.25624	-0.1592		1.25612	-0.08331
																																							0.78667	1.4942		0.78667	1.54378		1.25524	-0.1583		1.25512	-0.08209
																																							0.78722	1.4942		0.78722	1.54368		1.25424	-0.1607		1.25412	-0.08055
																																							0.7875	1.4942		0.7875	1.54368		1.25324	-0.1588		1.25311	-0.07932
																																							0.78806	1.4942		0.78806	1.54368		1.25223	-0.1558		1.25211	-0.0784
																																							0.78833	1.4942		0.78833	1.54368		1.25123	-0.1552		1.25111	-0.07717
																																							0.78889	1.4943		0.78889	1.54378		1.25023	-0.1538		1.25011	-0.07594
																																							0.78944	1.4943		0.78944	1.54378		1.24923	-0.1507		1.24911	-0.07533
																																							0.78972	1.4943		0.78972	1.54378		1.24823	-0.1524		1.24811	-0.0741
																																							0.79028	1.4943		0.79028	1.54378		1.24723	-0.1507		1.2471	-0.07318
																																							0.79056	1.4943		0.79056	1.54388		1.24623	-0.151		1.2461	-0.07226
																																							0.79111	1.4943		0.79111	1.54388		1.24522	-0.1461		1.2451	-0.07103
																																							0.79167	1.4943		0.79167	1.54388		1.24422	-0.1481		1.2441	-0.07041
																																							0.79194	1.4943		0.79194	1.54388		1.24322	-0.1466		1.2431	-0.06949
																																							0.7925	1.4943		0.7925	1.54388		1.24222	-0.1479		1.2421	-0.06826
																																							0.79278	1.4943		0.79278	1.54388		1.24122	-0.1426		1.2411	-0.06765
																																							0.79333	1.4944		0.79333	1.54388		1.24022	-0.1431		1.2401	-0.06642
																																							0.79389	1.4944		0.79389	1.54388		1.23921	-0.1409		1.23909	-0.0655
																																							0.79417	1.4944		0.79417	1.54388		1.23822	-0.1437		1.23809	-0.06458
																																							0.79472	1.4944		0.79472	1.54398		1.23721	-0.1418		1.23709	-0.06366
																																							0.795	1.4945		0.795	1.54398		1.23621	-0.1413		1.23609	-0.06304
																																							0.79556	1.4945		0.79556	1.54398		1.23521	-0.1387		1.23509	-0.06243
																																							0.79611	1.4945		0.79611	1.54398		1.23421	-0.1385		1.23409	-0.06151
																																							0.79639	1.4945		0.79639	1.54408		1.23321	-0.138		1.23309	-0.06089
																																							0.79694	1.4945		0.79694	1.54408		1.23221	-0.1375		1.23209	-0.05997
																																							0.79722	1.4945		0.79722	1.54408		1.2312	-0.135		1.23108	-0.05936
																																							0.79778	1.4944		0.79778	1.54398		1.2302	-0.1351		1.23008	-0.05874
																																							0.79833	1.4944		0.79833	1.54398		1.2292	-0.1315		1.22908	-0.05813
																																							0.79861	1.4944		0.79861	1.54398		1.22821	-0.1363		1.22808	-0.05751
																																							0.79917	1.4944		0.79917	1.54398		1.2272	-0.1356		1.22708	-0.0569
																																							0.79944	1.4944		0.79944	1.54398		1.2262	-0.1337		1.22608	-0.05598
																																							0.8	1.4944		0.8	1.54398		1.2252	-0.1316		1.22508	-0.05536
																																							0.80056	1.4945		0.80056	1.54398		1.2242	-0.1319		1.22408	-0.05475
																																							0.80083	1.4945		0.80083	1.54398		1.2232	-0.1305		1.22308	-0.05414
																																							0.80139	1.4945		0.80139	1.54408		1.2222	-0.1301		1.22208	-0.05383
																																							0.80167	1.4946		0.80167	1.54408		1.22119	-0.1287		1.22108	-0.05291
																																							0.80222	1.4945		0.80222	1.54408		1.22019	-0.1262		1.22008	-0.0526
																																							0.80278	1.4946		0.80278	1.54408		1.21919	-0.127		1.21907	-0.05199
																																							0.80306	1.4944		0.80306	1.54408		1.21819	-0.1277		1.21807	-0.05168
																																							0.80361	1.4943		0.80361	1.54408		1.21719	-0.1273		1.21707	-0.05106
																																							0.80389	1.4943		0.80389	1.54408		1.21619	-0.1272		1.21607	-0.05076
																																							0.80444	1.4943		0.80444	1.54408		1.21519	-0.1242		1.21507	-0.05014
																																							0.805	1.4943		0.805	1.54408		1.21418	-0.1204		1.21407	-0.04984
																																							0.80528	1.4943		0.80528	1.54408		1.21319	-0.1235		1.21307	-0.04922
																																							0.80583	1.4943		0.80583	1.54418		1.21219	-0.1227		1.21207	-0.04891
																																							0.80611	1.4943		0.80611	1.54418		1.21118	-0.1194		1.21107	-0.0483
																																							0.80667	1.4943		0.80667	1.54418		1.21018	-0.1217		1.21007	-0.04799
																																							0.80722	1.4944		0.80722	1.54418		1.20918	-0.1195		1.20907	-0.04769
																																							0.8075	1.4944		0.8075	1.54418		1.20818	-0.1215		1.20807	-0.04707
																																							0.80806	1.4944		0.80806	1.54418		1.20718	-0.1193		1.20707	-0.04707
																																							0.80833	1.4944		0.80833	1.54418		1.20618	-0.1175		1.20607	-0.04676
																																							0.80889	1.4944		0.80889	1.54428		1.20518	-0.1216		1.20507	-0.04676
																																							0.80944	1.4944		0.80944	1.54428		1.20418	-0.1169		1.20407	-0.04646
																																							0.80972	1.4944		0.80972	1.54428		1.20318	-0.1199		1.20307	-0.04646
																																							0.81028	1.4944		0.81028	1.54428		1.20217	-0.1147		1.20207	-0.04646
																																							0.81056	1.4944		0.81056	1.54428		1.20117	-0.1159		1.20107	-0.04646
																																							0.81111	1.4944		0.81111	1.54428		1.20018	-0.1199		1.20007	-0.04646
																																							0.81167	1.4944		0.81167	1.54418		1.19917	-0.1139		1.19907	-0.04676
																																							0.81194	1.4945		0.81194	1.54428		1.19818	-0.1168		1.19807	-0.04707
																																							0.8125	1.4945		0.8125	1.54418		1.19717	-0.1149		1.19707	-0.04738
																																							0.81278	1.4945		0.81278	1.54418		1.19618	-0.1166		1.19607	-0.04799
																																							0.81333	1.4944		0.81333	1.54418		1.19517	-0.116		1.19507	-0.04861
																																							0.81389	1.4944		0.81389	1.54428		1.19417	-0.1146		1.19407	-0.04922
																																							0.81417	1.4944		0.81417	1.54428		1.19317	-0.1135		1.19307	-0.04984
																																							0.81472	1.4945		0.81472	1.54428		1.19217	-0.1117		1.19207	-0.05076
																																							0.815	1.4945		0.815	1.54428		1.19117	-0.1124		1.19107	-0.05199
																																							0.81556	1.4945		0.81556	1.54428		1.19017	-0.1136		1.19008	-0.05321
																																							0.81611	1.4945		0.81611	1.54438		1.18917	-0.1139		1.18908	-0.05444
																																							0.81639	1.4945		0.81639	1.54438		1.18817	-0.1113		1.18808	-0.05598
																																							0.81694	1.4946		0.81694	1.54438		1.18717	-0.1116		1.18708	-0.05782
																																							0.81722	1.4946		0.81722	1.54438		1.18617	-0.1115		1.18608	-0.05936
																																							0.81778	1.4945		0.81778	1.54428		1.18517	-0.1117		1.18509	-0.0612
																																							0.81833	1.4946		0.81833	1.54418		1.18417	-0.1102		1.18409	-0.06274
																																							0.81861	1.4945		0.81861	1.54418		1.18316	-0.1089		1.18309	-0.06427
																																							0.81917	1.4946		0.81917	1.54418		1.18216	-0.1081		1.1821	-0.06642
																																							0.81944	1.4946		0.81944	1.54418		1.18116	-0.1076		1.1811	-0.06826
																																							0.82	1.4946		0.82	1.54418		1.18016	-0.1081		1.1801	-0.07041
																																							0.82056	1.4946		0.82056	1.54408		1.17916	-0.1092		1.1791	-0.07226
																																							0.82083	1.4947		0.82083	1.54408		1.17816	-0.1083		1.17811	-0.0741
																																							0.82139	1.4946		0.82139	1.54418		1.17716	-0.108		1.17711	-0.07594
																																							0.82167	1.4946		0.82167	1.54418		1.17616	-0.1054		1.17611	-0.07779
																																							0.82222	1.4945		0.82222	1.54418		1.17516	-0.1071		1.17511	-0.07932
																																							0.82278	1.4946		0.82278	1.54408		1.17416	-0.1053		1.17412	-0.08116
																																							0.82306	1.4946		0.82306	1.54408		1.17316	-0.105		1.17312	-0.0827
																																							0.82361	1.4946		0.82361	1.54408		1.17216	-0.1061		1.17212	-0.08424
																																							0.82389	1.4946		0.82389	1.54408		1.17116	-0.1054		1.17112	-0.08608
																																							0.82444	1.4946		0.82444	1.54408		1.17016	-0.1058		1.17013	-0.08761
																																							0.825	1.4946		0.825	1.54408		1.16916	-0.1047		1.16913	-0.08976
																																							0.82528	1.4946		0.82528	1.54408		1.16816	-0.1048		1.16813	-0.09161
																																							0.82583	1.4947		0.82583	1.54418		1.16715	-0.1023		1.16713	-0.09345
																																							0.82611	1.4946		0.82611	1.54418		1.16615	-0.1014		1.16614	-0.0956
																																							0.82667	1.4946		0.82667	1.54418		1.16515	-0.1017		1.16514	-0.09714
																																							0.82722	1.4946		0.82722	1.54418		1.16416	-0.1054		1.16414	-0.09929
																																							0.8275	1.4947		0.8275	1.54418		1.16316	-0.1039		1.16314	-0.1011
																																							0.82806	1.4947		0.82806	1.54418		1.16215	-0.1018		1.16215	-0.103
																																							0.82833	1.4947		0.82833	1.54428		1.16115	-0.1023		1.16115	-0.1045
																																							0.82889	1.4947		0.82889	1.54428		1.16015	-0.1013		1.16015	-0.106
																																							0.82944	1.4946		0.82944	1.54428		1.15915	-0.1012		1.15915	-0.1076
																																							0.82972	1.4947		0.82972	1.54428		1.15815	-0.1017		1.15816	-0.1091
																																							0.83028	1.4946		0.83028	1.54428		1.15715	-0.1019		1.15716	-0.1103
																																							0.83056	1.4944		0.83056	1.54378		1.15615	-0.1015		1.15616	-0.1116
																																							0.83111	1.4945		0.83111	1.54388		1.15515	-0.1015		1.15516	-0.1125
																																							0.83167	1.4945		0.83167	1.54388		1.15415	-0.1023		1.15416	-0.1134
																																							0.83194	1.4945		0.83194	1.54388		1.15315	-0.1013		1.15316	-0.114
																																							0.8325	1.4945		0.8325	1.54388		1.15215	-0.09915		1.15216	-0.1143
																																							0.83278	1.4945		0.83278	1.54388		1.15115	-0.09907		1.15116	-0.1146
																																							0.83333	1.4945		0.83333	1.54388		1.15015	-0.09742		1.15016	-0.1149
																																							0.83389	1.4945		0.83389	1.54398		1.14915	-0.1012		1.14916	-0.1149
																																							0.83417	1.4946		0.83417	1.54398		1.14815	-0.1016		1.14816	-0.1149
																																							0.83472	1.4945		0.83472	1.54398		1.14714	-0.09577		1.14716	-0.1143
																																							0.835	1.4945		0.835	1.54398		1.14615	-0.09789		1.14616	-0.114
																																							0.83556	1.4945		0.83556	1.54398		1.14515	-0.09986		1.14516	-0.1137
																																							0.83611	1.4944		0.83611	1.54408		1.14415	-0.09978		1.14416	-0.1131
																																							0.83639	1.4945		0.83639	1.54398		1.14315	-0.09939		1.14316	-0.1125
																																							0.83694	1.4945		0.83694	1.54398		1.14214	-0.09553		1.14216	-0.1122
																																							0.83722	1.4945		0.83722	1.54408		1.14115	-0.09663		1.14116	-0.1113
																																							0.83778	1.4945		0.83778	1.54408		1.14015	-0.09734		1.14016	-0.1113
																																							0.83833	1.4945		0.83833	1.54408		1.13915	-0.09947		1.13916	-0.1106
																																							0.83861	1.494		0.83861	1.54408		1.13815	-0.09923		1.13816	-0.1097
																																							0.83917	1.494		0.83917	1.54408		1.13715	-0.09766		1.13716	-0.1091
																																							0.83944	1.4941		0.83944	1.54408		1.13615	-0.09742		1.13615	-0.1082
																																							0.84	1.4941		0.84	1.54408		1.13514	-0.09577		1.13515	-0.107
																																							0.84056	1.4941		0.84056	1.54408		1.13415	-0.09648		1.13415	-0.106
																																							0.84083	1.4941		0.84083	1.54408		1.13315	-0.09718		1.13315	-0.1048
																																							0.84139	1.4941		0.84139	1.54408		1.13215	-0.09632		1.13215	-0.1036
																																							0.84167	1.4941		0.84167	1.54398		1.13114	-0.09443		1.13115	-0.102
																																							0.84222	1.4941		0.84222	1.54408		1.13014	-0.09538		1.13014	-0.1005
																																							0.84278	1.4941		0.84278	1.54408		1.12914	-0.09428		1.12914	-0.09867
																																							0.84306	1.4941		0.84306	1.54408		1.12815	-0.09742		1.12814	-0.09683
																																							0.84361	1.4942		0.84361	1.54408		1.12714	-0.09577		1.12714	-0.09499
																																							0.84389	1.4942		0.84389	1.54408		1.12615	-0.09632		1.12613	-0.09284
																																							0.84444	1.4942		0.84444	1.54408		1.12514	-0.09475		1.12513	-0.09069
																																							0.845	1.4942		0.845	1.54408		1.12414	-0.0938		1.12413	-0.08854
																																							0.84528	1.4942		0.84528	1.54408		1.12315	-0.09734		1.12312	-0.08608
																																							0.84583	1.4942		0.84583	1.54418		1.12214	-0.09601		1.12212	-0.08331
																																							0.84611	1.4942		0.84611	1.54418		1.12115	-0.09687		1.12112	-0.08086
																																							0.84667	1.4942		0.84667	1.54418		1.12014	-0.09601		1.12011	-0.07809
																																							0.84722	1.4942		0.84722	1.54418		1.11914	-0.09404		1.11911	-0.07564
																																							0.8475	1.4942		0.8475	1.54418		1.11814	-0.09129		1.1181	-0.07318
																																							0.84806	1.4942		0.84806	1.54418		1.11714	-0.09396		1.1171	-0.07072
																																							0.84833	1.4942		0.84833	1.54418		1.11614	-0.09388		1.1161	-0.06826
																																							0.84889	1.4942		0.84889	1.54418		1.11514	-0.09483		1.11509	-0.0655
																																							0.84944	1.4943		0.84944	1.54418		1.11414	-0.09443		1.11409	-0.06274
																																							0.84972	1.4943		0.84972	1.54428		1.11314	-0.09349		1.11309	-0.06028
																																							0.85028	1.4943		0.85028	1.54428		1.11214	-0.09278		1.11208	-0.05782
																																							0.85056	1.4942		0.85056	1.54428		1.11114	-0.09349		1.11108	-0.05536
																																							0.85111	1.4942		0.85111	1.54428		1.11014	-0.09302		1.11008	-0.05352
																																							0.85167	1.4942		0.85167	1.54428		1.10914	-0.09365		1.10907	-0.05137
																																							0.85194	1.4942		0.85194	1.54428		1.10814	-0.09412		1.10807	-0.04953
																																							0.8525	1.4942		0.8525	1.54428		1.10714	-0.09247		1.10707	-0.04799
																																							0.85278	1.4943		0.85278	1.54428		1.10614	-0.09089		1.10607	-0.04554
																																							0.85333	1.4943		0.85333	1.54438		1.10514	-0.09113		1.10506	-0.04369
																																							0.85389	1.4943		0.85389	1.54438		1.10414	-0.08956		1.10406	-0.04154
																																							0.85417	1.4942		0.85417	1.54438		1.10313	-0.08822		1.10306	-0.03939
																																							0.85472	1.4942		0.85472	1.54438		1.10214	-0.09019		1.10205	-0.03816
																																							0.855	1.4942		0.855	1.54438		1.10114	-0.09168		1.10105	-0.03601
																																							0.85556	1.4942		0.85556	1.54438		1.10014	-0.09034		1.10005	-0.03417
																																							0.85611	1.4943		0.85611	1.54438		1.09914	-0.09192		1.09905	-0.03233
																																							0.85639	1.4943		0.85639	1.54438		1.09814	-0.09176		1.09804	-0.03049
																																							0.85694	1.4943		0.85694	1.54438		1.09714	-0.09365		1.09704	-0.02895
																																							0.85722	1.4943		0.85722	1.54448		1.09614	-0.09239		1.09604	-0.0268
																																							0.85778	1.4943		0.85778	1.54448		1.09514	-0.09255		1.09504	-0.02557
																																							0.85833	1.4943		0.85833	1.54448		1.09414	-0.09027		1.09403	-0.02404
																																							0.85861	1.4944		0.85861	1.54448		1.09314	-0.08972		1.09303	-0.0225
																																							0.85917	1.4944		0.85917	1.54448		1.09214	-0.09129		1.09203	-0.02096
																																							0.85944	1.4944		0.85944	1.54458		1.09114	-0.09082		1.09103	-0.01974
																																							0.86	1.4944		0.86	1.54458		1.09014	-0.08995		1.09003	-0.0182
																																							0.86056	1.4944		0.86056	1.54458		1.08913	-0.08924		1.08902	-0.01728
																																							0.86083	1.4944		0.86083	1.54458		1.08814	-0.09168		1.08802	-0.01574
																																							0.86139	1.4944		0.86139	1.54458		1.08714	-0.09286		1.08702	-0.01482
																																							0.86167	1.4944		0.86167	1.54458		1.08614	-0.09333		1.08602	-0.01421
																																							0.86222	1.4944		0.86222	1.54458		1.08514	-0.09262		1.08502	-0.01329
																																							0.86278	1.4945		0.86278	1.54458		1.08414	-0.09207		1.08402	-0.01267
																																							0.86306	1.4945		0.86306	1.54458		1.08313	-0.08948		1.08302	-0.01175
																																							0.86361	1.4945		0.86361	1.54458		1.08214	-0.08972		1.08202	-0.01114
																																							0.86389	1.4944		0.86389	1.54458		1.08114	-0.09074		1.08102	-0.01114
																																							0.86444	1.4945		0.86444	1.54458		1.08013	-0.08909		1.08002	-0.01052
																																							0.865	1.4945		0.865	1.54448		1.07914	-0.08972		1.07901	-0.01021
																																							0.86528	1.4945		0.86528	1.54448		1.07814	-0.09184		1.07801	-0.01021
																																							0.86583	1.4946		0.86583	1.54448		1.07714	-0.09129		1.07701	-0.00991
																																							0.86611	1.4946		0.86611	1.54448		1.07614	-0.09097		1.07601	-0.00991
																																							0.86667	1.4946		0.86667	1.54438		1.07514	-0.09003		1.07501	-0.01021
																																							0.86722	1.4945		0.86722	1.54438		1.07413	-0.08924		1.07401	-0.00991
																																							0.8675	1.4945		0.8675	1.54438		1.07314	-0.09074		1.07301	-0.01021
																																							0.86806	1.4944		0.86806	1.54368		1.07213	-0.08901		1.07202	-0.01052
																																							0.86833	1.4944		0.86833	1.54378		1.07113	-0.08924		1.07102	-0.01083
																																							0.86889	1.4944		0.86889	1.54378		1.07013	-0.0883		1.07002	-0.01114
																																							0.86944	1.4944		0.86944	1.54378		1.06914	-0.08987		1.06902	-0.01144
																																							0.86972	1.4945		0.86972	1.54378		1.06813	-0.08838		1.06802	-0.01144
																																							0.87028	1.4945		0.87028	1.54378		1.06714	-0.09058		1.06702	-0.01175
																																							0.87056	1.4945		0.87056	1.54378		1.06613	-0.08673		1.06602	-0.01175
																																							0.87111	1.4945		0.87111	1.54378		1.06514	-0.08979		1.06502	-0.01206
																																							0.87167	1.4945		0.87167	1.54388		1.06413	-0.08893		1.06402	-0.01206
																																							0.87194	1.4945		0.87194	1.54388		1.06314	-0.09058		1.06302	-0.01267
																																							0.8725	1.4945		0.8725	1.54388		1.06214	-0.09042		1.06202	-0.01298
																																							0.87278	1.4945		0.87278	1.54388		1.06113	-0.08806		1.06102	-0.01298
																																							0.87333	1.4945		0.87333	1.54378		1.06013	-0.08838		1.06002	-0.01359
																																							0.87389	1.4946		0.87389	1.54378		1.05914	-0.09042		1.05902	-0.0139
																																							0.87417	1.4946		0.87417	1.54388		1.05814	-0.09042		1.05802	-0.01421
																																							0.87472	1.4946		0.87472	1.54388		1.05713	-0.08744		1.05702	-0.01513
																																							0.875	1.4946		0.875	1.54388		1.05614	-0.09129		1.05602	-0.01544
																																							0.87556	1.4946		0.87556	1.54388		1.05513	-0.08932		1.05502	-0.01636
																																							0.87611	1.4946		0.87611	1.54398		1.05414	-0.09113		1.05402	-0.01728
																																							0.87639	1.4946		0.87639	1.54398		1.05314	-0.08964		1.05303	-0.01789
																																							0.87694	1.4946		0.87694	1.54398		1.05213	-0.08665		1.05203	-0.01912
																																							0.87722	1.4947		0.87722	1.54398		1.05113	-0.08909		1.05103	-0.02004
																																							0.87778	1.4947		0.87778	1.54398		1.05013	-0.08909		1.05003	-0.02127
																																							0.87833	1.4947		0.87833	1.54398		1.04914	-0.08995		1.04903	-0.0225
																																							0.87861	1.4947		0.87861	1.54398		1.04814	-0.09278		1.04803	-0.02373
																																							0.87917	1.4947		0.87917	1.54408		1.04713	-0.0883		1.04704	-0.02526
																																							0.87944	1.4948		0.87944	1.54408		1.04614	-0.09145		1.04604	-0.0268
																																							0.88	1.4947		0.88	1.54398		1.04513	-0.08861		1.04504	-0.02834
																																							0.88056	1.4947		0.88056	1.54398		1.04413	-0.08932		1.04404	-0.03049
																																							0.88083	1.4948		0.88083	1.54398		1.04314	-0.09082		1.04305	-0.03233
																																							0.88139	1.4948		0.88139	1.54398		1.04213	-0.08861		1.04205	-0.03386
																																							0.88167	1.4948		0.88167	1.54398		1.04113	-0.08893		1.04105	-0.03601
																																							0.88222	1.4948		0.88222	1.54398		1.04014	-0.09145		1.04005	-0.03786
																																							0.88278	1.4947		0.88278	1.54398		1.03913	-0.08909		1.03906	-0.0397
																																							0.88306	1.4947		0.88306	1.54398		1.03813	-0.08657		1.03806	-0.04185
																																							0.88361	1.4947		0.88361	1.54398		1.03713	-0.08885		1.03706	-0.04369
																																							0.88389	1.4947		0.88389	1.54398		1.03614	-0.08995		1.03607	-0.04615
																																							0.88444	1.4947		0.88444	1.54408		1.03513	-0.08806		1.03507	-0.04799
																																							0.885	1.4947		0.885	1.54408		1.03413	-0.08909		1.03407	-0.04953
																																							0.88528	1.4948		0.88528	1.54408		1.03313	-0.08877		1.03307	-0.05168
																																							0.88583	1.4947		0.88583	1.54408		1.03213	-0.08767		1.03208	-0.05321
																																							0.88611	1.4948		0.88611	1.54408		1.03113	-0.08909		1.03108	-0.05536
																																							0.88667	1.4948		0.88667	1.54408		1.03014	-0.08995		1.03008	-0.05721
																																							0.88722	1.4947		0.88722	1.54418		1.02913	-0.0894		1.02908	-0.05874
																																							0.8875	1.4945		0.8875	1.54418		1.02813	-0.08775		1.02809	-0.06028
																																							0.88806	1.4946		0.88806	1.54408		1.02713	-0.08924		1.02709	-0.06181
																																							0.88833	1.4946		0.88833	1.54418		1.02613	-0.08854		1.02609	-0.06335
[truncated: 149,673 more rows]

## Sheet: Figure 3
Figure 3a			Figure 3b			Figure 3c			Figure 3d			Figure 3e															Figure 3f
												16O-labelled		18O-labelled		1 min		3 min		5 min		10 min		20 min			16O-labelled		18O-labelled		1 min		3 min		5 min		10 min		20 min
0	0.000487099		0	0.000113195		0	7.30565e-05		0	0.0001557		201.086	1.51042	201.086	1.52873	201.086	0.01832	201.086	-0.50084	199.272	-1.00543	199.272	-1.49848	199.272	-1.9545		200.964	1.44562	200.964	1.5002	200.964	-0.014	200.964	-0.51734	200.964	-1.01353	200.964	-1.50031	200.964	-2.01288
0.0025	0.000485941		0.0025	0.000115352		0.0025	7.36404e-05		0.0025	0.000161071		202.901	1.5058	202.901	1.49266	202.901	-0.0189	202.901	-0.51698	201.086	-1.0093	201.086	-1.52317	201.086	-1.95951		202.778	1.4842	202.778	1.51452	202.778	0.00612	202.778	-0.49581	202.778	-1.02854	202.778	-1.5002	202.778	-2.00246
0.005	0.000482172		0.005	0.000115133		0.005	7.43147e-05		0.005	0.000156233		204.717	1.52028	204.717	1.53179	204.717	0.00955	204.717	-0.49704	202.901	-1.02621	202.901	-1.49906	202.901	-1.9516		204.592	1.5052	204.592	1.50821	204.592	0.00334	204.592	-0.49884	204.592	-1.03138	204.592	-1.48123	204.592	-2.03836
0.0075	0.000483528		0.0075	0.000111631		0.0075	7.46838e-05		0.0075	0.000159835		206.531	1.52309	206.531	1.47139	206.531	-0.02598	206.531	-0.48943	204.717	-1.01802	204.717	-1.51273	204.717	-2.01187		206.408	1.47339	206.408	1.49282	206.408	-0.00516	206.408	-0.47148	206.408	-1.01611	206.408	-1.49238	206.408	-1.97965
0.01	0.000481634		0.01	0.000115873		0.01	7.40313e-05		0.01	0.000155605		208.344	1.52804	208.344	1.51937	208.344	-0.0068	208.344	-0.50271	206.531	-0.99979	206.531	-1.50909	206.531	-1.95605		208.222	1.50083	208.222	1.48652	208.222	-0.01174	208.222	-0.49617	208.222	-1.0327	208.222	-1.48593	208.222	-2.01939
0.0125	0.000483738		0.0125	0.000115305		0.0125	6.95282e-05		0.0125	0.00015562		210.159	1.52238	210.159	1.47667	210.159	0.01913	210.159	-0.4913	208.344	-0.99863	208.344	-1.49285	208.344	-2.01263		210.034	1.49465	210.034	1.49261	210.034	0.00744	210.034	-0.53242	210.034	-1.00917	210.034	-1.50835	210.034	-1.99156
0.015	0.000484689		0.015	0.000115803		0.015	6.77608e-05		0.015	0.000157889		211.971	1.51885	211.971	1.4782	211.971	0.02147	211.971	-0.47799	210.159	-0.98742	210.159	-1.50809	210.159	-2.01577		211.849	1.5093	211.849	1.47145	211.849	0.0104	211.849	-0.51807	211.849	-0.97916	211.849	-1.48304	211.849	-1.99848
0.0175	0.000478932		0.0175	0.000112513		0.0175	6.9294e-05		0.0175	0.000158445		213.784	1.50366	213.784	1.49521	213.784	0.02803	213.784	-0.51026	211.971	-1.01035	211.971	-1.49185	211.971	-2.01706		213.661	1.53835	213.661	1.48415	213.661	0.01527	213.661	-0.5095	213.661	-0.96494	213.661	-1.48661	213.661	-1.99189
0.02	0.000478925		0.02	0.00011413		0.02	7.41452e-05		0.02	0.000155024		215.598	1.51179	215.598	1.54318	215.598	0.02448	215.598	-0.49506	213.784	-1.00316	213.784	-1.49451	213.784	-1.97597		215.473	1.49694	215.473	1.48116	215.473	-0.01707	215.473	-0.51107	215.473	-1.00123	215.473	-1.49519	215.473	-1.9911
0.0225	0.000474858		0.0225	0.000112675		0.0225	6.81099e-05		0.0225	0.000154806		217.409	1.51144	217.409	1.48719	217.409	0.0083	217.409	-0.50266	215.598	-0.98292	215.598	-1.50976	215.598	-2.02517		217.287	1.49876	217.287	1.49467	217.287	-0.00553	217.287	-0.50253	217.287	-0.98689	217.287	-1.5	217.287	-2.02699
0.025	0.000474034		0.025	0.00011514		0.025	7.16175e-05		0.025	0.000156371		219.22	1.492	219.22	1.47986	219.22	0.00811	219.22	-0.48937	217.409	-0.99984	217.409	-1.50612	217.409	-2.02094		219.098	1.47494	219.098	1.5057	219.098	0.03941	219.098	-0.48968	219.098	-1.0132	219.098	-1.48849	219.098	-1.98376
0.0275	0.000475479		0.0275	0.000116064		0.0275	6.76155e-05		0.0275	0.000157582		221.033	1.50649	221.033	1.51897	221.033	0.00286	221.033	-0.51028	219.22	-1.01275	219.22	-1.51036	219.22	-1.99459		220.909	1.52635	220.909	1.51424	220.909	0.00514	220.909	-0.49132	220.909	-1.01697	220.909	-1.48702	220.909	-2.01776
0.03	0.000481088		0.03	0.000114168		0.03	6.76808e-05		0.03	0.000155141		222.844	1.51355	222.844	1.51605	222.844	-0.02007	222.844	-0.47138	221.033	-1.00758	221.033	-1.49728	221.033	-2.00879		222.72	1.48327	222.72	1.50542	222.72	-0.01673	222.72	-0.50023	222.72	-1.01278	222.72	-1.5044	222.72	-2.00545
0.0325	0.000474884		0.0325	0.000114154		0.0325	7.22573e-05		0.0325	0.00015548		224.654	1.51319	224.654	1.51091	224.654	-0.00764	224.654	-0.52364	222.844	-1.00544	222.844	-1.52199	222.844	-1.98614		224.532	1.509	224.532	1.49907	224.532	-0.01475	224.532	-0.48749	224.532	-0.98971	224.532	-1.48537	224.532	-1.98159
0.035	0.000475999		0.035	0.000113537		0.035	7.09918e-05		0.035	0.000155398		226.464	1.52341	226.464	1.44384	226.464	-0.00027724	226.464	-0.49997	224.654	-1.02239	224.654	-1.48374	224.654	-2.04825		226.342	1.47225	226.342	1.51747	226.342	-0.00229	226.342	-0.50082	226.342	-1.00595	226.342	-1.47891	226.342	-2.01181
0.0375	0.000473447		0.0375	0.000113498		0.0375	7.45845e-05		0.0375	0.000152795		228.275	1.50818	228.275	1.50062	228.275	-0.02154	228.275	-0.4953	226.464	-0.99115	226.464	-1.51161	226.464	-2.02929		228.151	1.50591	228.151	1.49951	228.151	-0.01752	228.151	-0.49252	228.151	-0.98683	228.151	-1.5026	228.151	-1.99187
0.04	0.000479685		0.04	0.000110515		0.04	6.83252e-05		0.04	0.00015685		230.084	1.52581	230.084	1.47333	230.084	-0.00325	230.084	-0.50489	228.275	-1.02519	228.275	-1.52059	228.275	-2.01403		229.962	1.49469	229.962	1.52695	229.962	-0.0194	229.962	-0.48717	229.962	-0.97827	229.962	-1.49114	229.962	-2.00671
0.0425	0.000465889		0.0425	0.000115901		0.0425	7.28641e-05		0.0425	0.000149731		231.893	1.51056	231.893	1.50355	231.893	-0.00179	231.893	-0.51451	230.084	-1.01104	230.084	-1.52014	230.084	-1.98956		231.771	1.49782	231.771	1.4784	231.771	0.01687	231.771	-0.50213	231.771	-0.99824	231.771	-1.49353	231.771	-2.00036
0.045	0.000477271		0.045	0.00011431		0.045	7.34138e-05		0.045	0.000155239		233.701	1.49741	233.701	1.47183	233.701	0.0148	233.701	-0.48807	231.893	-0.98386	231.893	-1.53071	231.893	-2.00747		233.579	1.49769	233.579	1.51156	233.579	0.00255	233.579	-0.50415	233.579	-1.01135	233.579	-1.49718	233.579	-2.03846
0.0475	0.000466483		0.0475	0.000115061		0.0475	7.13398e-05		0.0475	0.000150401		235.511	1.5256	235.511	1.47549	235.511	-0.00481	235.511	-0.49964	233.701	-1.01694	233.701	-1.4862	233.701	-1.9996		235.387	1.47027	235.387	1.49928	235.387	-0.0156	235.387	-0.49467	235.387	-1.01545	235.387	-1.48705	235.387	-1.9878
0.05	0.000470668		0.05	0.000114489		0.05	6.95203e-05		0.05	0.000151681		237.319	1.48697	237.319	1.51673	237.319	-0.00592	237.319	-0.48844	235.511	-1.01388	235.511	-1.49206	235.511	-2.03965		237.197	1.51164	237.197	1.49027	237.197	0.00534	237.197	-0.52577	237.197	-1.00648	237.197	-1.50458	237.197	-1.99704
0.0525	0.000472264		0.0525	0.000112954		0.0525	7.75669e-05		0.0525	0.00015497		239.126	1.50559	239.126	1.49824	239.126	-0.01208	239.126	-0.50956	237.319	-0.9988	237.319	-1.51683	237.319	-2.0189		239.004	1.4985	239.004	1.51837	239.004	0.00718	239.004	-0.51791	239.004	-0.97703	239.004	-1.48195	239.004	-2.00826
0.055	0.000472097		0.055	0.000117404		0.055	6.92586e-05		0.055	0.000159475		240.933	1.52631	240.933	1.50407	240.933	0.00953	240.933	-0.49843	239.126	-1.03795	239.126	-1.51484	239.126	-2.02027		240.811	1.48206	240.811	1.47956	240.811	-0.012	240.811	-0.49568	240.811	-0.96464	240.811	-1.49201	240.811	-2.00796
0.0575	0.000474243		0.0575	0.000115416		0.0575	7.30095e-05		0.0575	0.000151492		242.742	1.51625	242.742	1.48335	242.742	0.01176	242.742	-0.49019	240.933	-1.01386	240.933	-1.50027	240.933	-2.01244		242.618	1.47356	242.618	1.50181	242.618	0.01174	242.618	-0.5126	242.618	-0.96972	242.618	-1.49708	242.618	-1.99806
0.06	0.000470659		0.06	0.000113575		0.06	7.06428e-05		0.06	0.000150112		244.548	1.53269	244.548	1.5179	244.548	-0.00117	244.548	-0.47343	242.742	-1.01089	242.742	-1.5109	242.742	-2.00647		244.424	1.51459	244.424	1.5075	244.424	-0.00367	244.424	-0.54987	244.424	-1.02346	244.424	-1.49717	244.424	-1.99596
0.0625	0.000465257		0.0625	0.000115507		0.0625	7.29369e-05		0.0625	0.000151892		246.354	1.48017	246.354	1.49051	246.354	-0.01328	246.354	-0.4757	244.548	-1.01496	244.548	-1.53098	244.548	-1.99683		246.232	1.50109	246.232	1.48094	246.232	-0.04202	246.232	-0.50916	246.232	-1.03634	246.232	-1.50609	246.232	-2.02095
0.065	0.000473272		0.065	0.000115479		0.065	7.23624e-05		0.065	0.000150921		248.16	1.52625	248.16	1.50735	248.16	0.01754	248.16	-0.4989	246.354	-1.02508	246.354	-1.47866	246.354	-1.9872		248.038	1.51472	248.038	1.48159	248.038	0.01026	248.038	-0.49171	248.038	-1.03361	248.038	-1.49245	248.038	-2.00933
0.0675	0.000477188		0.0675	0.0001118		0.0675	7.12072e-05		0.0675	0.000153995		249.965	1.4864	249.965	1.52637	249.965	-0.02574	249.965	-0.48132	248.16	-1.03222	248.16	-1.51923	248.16	-1.98865		249.843	1.4866	249.843	1.48303	249.843	0.00335	249.843	-0.50331	249.843	-1.00582	249.843	-1.509	249.843	-2.01131
0.07	0.000473965		0.07	0.000113022		0.07	7.02764e-05		0.07	0.000153215		251.772	1.49425	251.772	1.48124	251.772	0.00589	251.772	-0.51315	249.965	-0.99821	249.965	-1.50314	249.965	-1.98089		251.648	1.47278	251.648	1.50259	251.648	-0.01982	251.648	-0.49912	251.648	-0.99308	251.648	-1.50048	251.648	-2.00178
0.0725	0.000466639		0.0725	0.000114391		0.0725	7.20078e-05		0.0725	0.000154763		253.576	1.5148	253.576	1.49138	253.576	-0.01217	253.576	-0.50136	251.772	-1.01845	251.772	-1.49651	251.772	-1.99158		253.452	1.48927	253.452	1.49239	253.452	-0.0077	253.452	-0.50662	253.452	-0.98905	253.452	-1.50709	253.452	-1.97495
0.075	0.000463758		0.075	0.000113128		0.075	6.94564e-05		0.075	0.000151916		255.38	1.52895	255.38	1.47497	255.38	-0.00919	255.38	-0.48581	253.576	-1.01965	253.576	-1.49777	253.576	-2.04467		255.259	1.49763	255.259	1.48464	255.259	0.00248	255.259	-0.48821	255.259	-0.9886	255.259	-1.51124	255.259	-2.00997
0.0775	0.000473445		0.0775	0.000114268		0.0775	6.97369e-05		0.0775	0.000153298		257.184	1.51444	257.184	1.47623	257.184	-0.00707	257.184	-0.50449	255.38	-1.00882	255.38	-1.48644	255.38	-1.97064		257.062	1.5443	257.062	1.47934	257.062	0.01168	257.062	-0.50316	257.062	-0.99375	257.062	-1.50037	257.062	-2.01802
0.08	0.000460424		0.08	0.00011223		0.08	6.75156e-05		0.08	0.000151957		258.987	1.50838	258.987	1.51949	258.987	7.86783e-05	258.987	-0.50614	257.184	-1.00104	257.184	-1.50032	257.184	-2.0035		258.866	1.49475	258.866	1.49301	258.866	0.00942	258.866	-0.51387	258.866	-1.00844	258.866	-1.51342	258.866	-2.00298
0.0825	0.000464486		0.0825	0.000113905		0.0825	6.8009e-05		0.0825	0.000147733		260.79	1.50865	260.79	1.50744	260.79	-0.00457	260.79	-0.51449	258.987	-0.96618	258.987	-1.52838	258.987	-2.0069		260.669	1.50592	260.669	1.53308	260.669	-0.00623	260.669	-0.52035	260.669	-1.03319	260.669	-1.47879	260.669	-2.01501
0.085	0.000457327		0.085	0.000114293		0.085	6.8757e-05		0.085	0.000150562		262.595	1.52161	262.595	1.48652	262.595	0.0177	262.595	-0.49725	260.79	-1.00364	260.79	-1.50765	260.79	-2.00295		262.472	1.52176	262.472	1.50459	262.472	-0.02094	262.472	-0.49798	262.472	-1.01778	262.472	-1.50951	262.472	-1.99622
0.0875	0.000459667		0.0875	0.000111972		0.0875	7.29158e-05		0.0875	0.000153899		264.398	1.52499	264.398	1.50539	264.398	0.00459	264.398	-0.50854	262.595	-0.9829	262.595	-1.52472	262.595	-1.99534		264.274	1.48943	264.274	1.49921	264.274	-0.02517	264.274	-0.50173	264.274	-1.03931	264.274	-1.47999	264.274	-1.99871
0.09	0.000460196		0.09	0.000111007		0.09	6.77677e-05		0.09	0.000154838		266.2	1.50182	266.2	1.51539	266.2	-0.00769	266.2	-0.49615	264.398	-1.00136	264.398	-1.45365	264.398	-2.01723		266.076	1.50661	266.076	1.51612	266.076	0.01734	266.076	-0.48531	266.076	-1.02553	266.076	-1.49823	266.076	-1.93561
0.0925	0.000453706		0.0925	0.000114543		0.0925	6.88103e-05		0.0925	0.000153103		268.001	1.5136	268.001	1.56297	268.001	0.00105	268.001	-0.48854	266.2	-1.01182	266.2	-1.48493	266.2	-2.01335		267.88	1.48685	267.88	1.51649	267.88	0.0045	267.88	-0.47763	267.88	-1.00534	267.88	-1.49641	267.88	-2.01541
0.095	0.00045249		0.095	0.000112969		0.095	7.00945e-05		0.095	0.000153549		269.803	1.50732	269.803	1.48224	269.803	0.000513437	269.803	-0.47243	268.001	-1.02232	268.001	-1.5052	268.001	-1.98186		269.681	1.50542	269.681	1.50696	269.681	0.00214	269.681	-0.48158	269.681	-0.94833	269.681	-1.50718	269.681	-1.991
0.0975	0.000463258		0.0975	0.000111404		0.0975	7.24303e-05		0.0975	0.000152176		271.604	1.50418	271.604	1.48554	271.604	-0.01014	271.604	-0.48769	269.803	-0.98868	269.803	-1.49715	269.803	-1.99093		271.482	1.48546	271.482	1.49164	271.482	-0.01645	271.482	-0.48703	271.482	-0.95932	271.482	-1.5117	271.482	-2.0033
0.1	0.000466511		0.1	0.00011096		0.1	6.81392e-05		0.1	0.000149367		273.404	1.50206	273.404	1.51535	273.404	0.00107	273.404	-0.50299	271.604	-0.99825	271.604	-1.49699	271.604	-1.99265		273.283	1.50223	273.283	1.48953	273.283	-0.01502	273.283	-0.47662	273.283	-0.9732	273.283	-1.51248	273.283	-1.98089
0.1025	0.000467132		0.1025	0.000114695		0.1025	6.82727e-05		0.1025	0.000153683		275.205	1.5349	275.205	1.46108	275.205	-0.02225	275.205	-0.47465	273.404	-1.01188	273.404	-1.47324	273.404	-1.99994		275.083	1.48689	275.083	1.51137	275.083	-0.0069	275.083	-0.51252	275.083	-0.99401	275.083	-1.48816	275.083	-2.0029
0.105	0.000467414		0.105	0.000109537		0.105	7.22211e-05		0.105	0.000150502		277.004	1.49135	277.004	1.51517	277.004	-0.00349	277.004	-0.51849	275.205	-1.0115	275.205	-1.50932	275.205	-2.02199		276.883	1.48429	276.883	1.50267	276.883	0.01075	276.883	-0.50941	276.883	-0.9888	276.883	-1.50278	276.883	-2.00563
0.1075	0.000461692		0.1075	0.000111407		0.1075	7.35401e-05		0.1075	0.000151551		278.806	1.48064	278.806	1.5073	278.806	-0.02009	278.806	-0.50635	277.004	-1.00213	277.004	-1.51236	277.004	-1.97405		278.683	1.50083	278.683	1.4626	278.683	-0.02695	278.683	-0.51646	278.683	-0.98202	278.683	-1.49106	278.683	-1.95432
0.11	0.000465531		0.11	0.000110762		0.11	6.85045e-05		0.11	0.000153739		280.605	1.5049	280.605	1.49056	280.605	-0.00977	280.605	-0.50563	278.806	-0.97372	278.806	-1.49809	278.806	-2.01274		280.482	1.5045	280.482	1.47951	280.482	0.01168	280.482	-0.51196	280.482	-0.96987	280.482	-1.47431	280.482	-1.9899
0.1125	0.000460474		0.1125	0.000113205		0.1125	7.01766e-05		0.1125	0.000154024		282.404	1.54504	282.404	1.4937	282.404	-0.01882	282.404	-0.48879	280.605	-0.99958	280.605	-1.4744	280.605	-1.99435		282.281	1.49691	282.281	1.51295	282.281	-0.02792	282.281	-0.50313	282.281	-0.96909	282.281	-1.51661	282.281	-2.01198
0.115	0.000456367		0.115	0.000113145		0.115	7.14013e-05		0.115	0.000152462		284.203	1.52577	284.203	1.52114	284.203	-0.00347	284.203	-0.52039	282.404	-0.99234	282.404	-1.4759	282.404	-1.98336		284.079	1.50208	284.079	1.52412	284.079	0.00785	284.079	-0.46828	284.079	-1.00238	284.079	-1.49109	284.079	-1.98386
0.1175	0.000465161		0.1175	0.000111848		0.1175	6.7973e-05		0.1175	0.000153526		286.001	1.51495	286.001	1.48221	286.001	-0.00411	286.001	-0.51024	284.203	-1.03435	284.203	-1.51204	284.203	-2.00924		285.878	1.52482	285.878	1.49898	285.878	-0.0203	285.878	-0.49995	285.878	-1.03394	285.878	-1.51329	285.878	-2.02911
0.12	0.000449681		0.12	0.00011144		0.12	7.14679e-05		0.12	0.000153848		287.799	1.50411	287.799	1.54057	287.799	0.00955	287.799	-0.51149	286.001	-1.01816	286.001	-1.52458	286.001	-2.01121		287.675	1.48668	287.675	1.50854	287.675	0.01072	287.675	-0.52583	287.675	-1.04148	287.675	-1.50033	287.675	-1.97204
0.1225	0.000456528		0.1225	0.000108063		0.1225	7.12468e-05		0.1225	0.000151419		289.596	1.52082	289.596	1.57457	289.596	-0.01046	289.596	-0.49283	287.799	-1.03212	287.799	-1.48045	287.799	-1.98925		289.475	1.49015	289.475	1.49666	289.475	-0.00788	289.475	-0.48373	289.475	-1.02905	289.475	-1.47732	289.475	-2.03273
0.125	0.000456664		0.125	0.00011266		0.125	7.13094e-05		0.125	0.000153019		291.393	1.49297	291.393	1.48911	291.393	0.00488	291.393	-0.48367	289.596	-1.02303	289.596	-1.52921	289.596	-2.02627		291.272	1.52563	291.272	1.48564	291.272	0.00979	291.272	-0.50958	291.272	-1.02379	291.272	-1.46937	291.272	-1.99301
0.1275	0.000450811		0.1275	0.000115768		0.1275	6.82898e-05		0.1275	0.00014961		293.19	1.50011	293.19	1.48326	293.19	-0.01092	293.19	-0.50395	291.393	-1.01096	291.393	-1.50872	291.393	-2.01173		293.069	1.51626	293.069	1.50684	293.069	-0.00688	293.069	-0.50359	293.069	-1.01287	293.069	-1.47648	293.069	-2.00734
0.13	0.000455676		0.13	0.000108314		0.13	7.29725e-05		0.13	0.000149172		294.987	1.49874	294.987	1.48181	294.987	0.01368	294.987	-0.4948	293.19	-1.01197	293.19	-1.50239	293.19	-2.01564		294.865	1.48127	294.865	1.54046	294.865	0.01367	294.865	-0.52939	294.865	-1.01654	294.865	-1.45218	294.865	-1.9811
0.1325	0.000450652		0.1325	0.000113245		0.1325	6.83365e-05		0.1325	0.000152726		296.783	1.51751	296.783	1.5312	296.783	-0.04589	296.783	-0.49041	294.987	-1.01702	294.987	-1.51338	294.987	-2.02878		296.661	1.48952	296.661	1.51548	296.661	0.00752	296.661	-0.46838	296.661	-1.01872	296.661	-1.49819	296.661	-1.99732
0.135	0.000453265		0.135	0.000115344		0.135	6.44506e-05		0.135	0.000153377		298.578	1.51399	298.578	1.50537	298.578	0.00819	298.578	-0.49456	296.783	-1.00302	296.783	-1.54484	296.783	-1.9793		298.457	1.48817	298.457	1.51118	298.457	0.00711	298.457	-0.50277	298.457	-1.00834	298.457	-1.48515	298.457	-2.01158
0.1375	0.000447107		0.1375	0.000109722		0.1375	6.5823e-05		0.1375	0.000148343		300.374	1.48714	300.374	1.5127	300.374	-0.00591	300.374	-0.49872	298.578	-1.00912	298.578	-1.485	298.578	-1.97774		300.253	1.51887	300.253	1.50937	300.253	0.01054	300.253	-0.49808	300.253	-0.97404	300.253	-1.50097	300.253	-1.97947
0.14	0.000452853		0.14	0.000111892		0.14	6.41876e-05		0.14	0.000151007		302.169	1.50482	302.169	1.5023	302.169	-0.01327	302.169	-0.51996	300.374	-1.02126	300.374	-1.51174	300.374	-2.02226		302.048	1.50476	302.048	1.49769	302.048	-0.0032	302.048	-0.49191	302.048	-0.98417	302.048	-1.49919	302.048	-2.0207
0.1425	0.000454593		0.1425	0.000110991		0.1425	6.91722e-05		0.1425	0.000150985		303.963	1.48962	303.963	1.54055	303.963	-0.00968	303.963	-0.51176	302.169	-1.01635	302.169	-1.48811	302.169	-1.99309		303.842	1.49068	303.842	1.50255	303.842	-0.00737	303.842	-0.48859	303.842	-0.99374	303.842	-1.5137	303.842	-2.03099
0.145	0.000451857		0.145	0.000109678		0.145	6.43592e-05		0.145	0.000148979		305.758	1.50092	305.758	1.50358	305.758	-0.00691	305.758	-0.50071	303.963	-1.01246	303.963	-1.46447	303.963	-2.0229		305.637	1.49425	305.637	1.50165	305.637	-0.01152	305.637	-0.49391	305.637	-1.00085	305.637	-1.49426	305.637	-1.94665
0.1475	0.000449444		0.1475	0.000109805		0.1475	6.1775e-05		0.1475	0.000147705		307.552	1.49738	307.552	1.44888	307.552	0.00681	307.552	-0.50864	305.758	-1.00256	305.758	-1.49593	305.758	-2.01219		307.431	1.45945	307.431	1.52142	307.431	-0.00897	307.431	-0.48907	307.431	-0.98634	307.431	-1.49991	307.431	-1.98196
0.15	0.000448615		0.15	0.000111819		0.15	7.45066e-05		0.15	0.000152665		309.345	1.49595	309.345	1.51803	309.345	0.00707	309.345	-0.50706	307.552	-1.00973	307.552	-1.47544	307.552	-2.00332		309.224	1.52236	309.224	1.52966	309.224	-0.01498	309.224	-0.49287	309.224	-0.99624	309.224	-1.4666	309.224	-1.99599
0.1525	0.000447708		0.1525	0.000112087		0.1525	7.20062e-05		0.1525	0.000148105		311.139	1.51256	311.139	1.56062	311.139	-0.01201	311.139	-0.49027	309.345	-1.02293	309.345	-1.49272	309.345	-1.99447		311.018	1.51486	311.018	1.50903	311.018	0.00671	311.018	-0.48073	311.018	-0.9791	311.018	-1.48976	311.018	-1.97524
0.155	0.000454355		0.155	0.000112607		0.155	6.93305e-05		0.155	0.000149267		312.932	1.51008	312.932	1.52357	312.932	-0.01086	312.932	-0.4991	311.139	-1.0261	311.139	-1.50685	311.139	-2.00958		312.811	1.52342	312.811	1.5297	312.811	0.02174	312.811	-0.45699	312.811	-0.97085	312.811	-1.48526	312.811	-2.00078
0.1575	0.000444654		0.1575	0.000113281		0.1575	7.21855e-05		0.1575	0.000149858		314.724	1.51503	314.724	1.49091	314.724	0.00966	314.724	-0.50412	312.932	-0.99414	312.932	-1.50837	312.932	-2.02838		314.601	1.55123	314.601	1.52068	314.601	0.01485	314.601	-0.50984	314.601	-0.97107	314.601	-1.49077	314.601	-2.01084
0.16	0.000448528		0.16	0.00011088		0.16	6.93882e-05		0.16	0.000146422		316.516	1.51469	316.516	1.52681	316.516	0.000728897	316.516	-0.48822	314.724	-1.01939	314.724	-1.51147	314.724	-2.01217		316.393	1.52946	316.393	1.53976	316.393	-0.00346	316.393	-0.48458	316.393	-0.94952	316.393	-1.44978	316.393	-1.97453
0.1625	0.000438412		0.1625	0.000113609		0.1625	7.03156e-05		0.1625	0.000147509		318.308	1.50375	318.308	1.5472	318.308	0.00192	318.308	-0.49129	316.516	-1.01955	316.516	-1.48149	316.516	-2.01255		318.185	1.52854	318.185	1.53739	318.185	0.01164	318.185	-0.46796	318.185	-0.9694	318.185	-1.46527	318.185	-1.98065
0.165	0.000449382		0.165	0.000117285		0.165	6.84304e-05		0.165	0.00014893		320.1	1.51403	320.1	1.5543	320.1	0.00481	320.1	-0.50383	318.308	-1.00464	318.308	-1.50031	318.308	-2.00372		319.977	1.54847	319.977	1.54826	319.977	0.04109	319.977	-0.51782	319.977	-0.97602	319.977	-1.46566	319.977	-1.96936
0.1675	0.000448043		0.1675	0.000109915		0.1675	6.61644e-05		0.1675	0.000149157		321.891	1.50099	321.891	1.51715	321.891	-0.0167	321.891	-0.52108	320.1	-1.01382	320.1	-1.4955	320.1	-2.00042		321.768	1.52362	321.768	1.54099	321.768	0.02475	321.768	-0.4751	321.768	-0.98072	321.768	-1.49238	321.768	-1.96962
0.17	0.000447808		0.17	0.000110413		0.17	6.91301e-05		0.17	0.00014986		323.682	1.47948	323.682	1.60384	323.682	0.01401	323.682	-0.48324	321.891	-1.00291	321.891	-1.48753	321.891	-1.99528		323.559	1.53724	323.559	1.54695	323.559	0.03611	323.559	-0.47861	323.559	-0.94717	323.559	-1.47512	323.559	-1.94281
0.1725	0.000450519		0.1725	0.000112642		0.1725	6.71503e-05		0.1725	0.000148737		325.47	1.50677	325.47	1.57108	325.47	0.00347	325.47	-0.50329	323.682	-1.00203	323.682	-1.50946	323.682	-2.00303		325.35	1.52848	325.35	1.56038	325.35	0.03032	325.35	-0.46185	325.35	-0.95046	325.35	-1.45155	325.35	-1.97002
0.175	0.000440924		0.175	0.000110276		0.175	6.79431e-05		0.175	0.000149001		327.261	1.50121	327.261	1.53166	327.261	0.01232	327.261	-0.51856	325.47	-1.00414	325.47	-1.50933	325.47	-1.97945		327.14	1.54538	327.14	1.56887	327.14	0.01215	327.14	-0.47976	327.14	-0.96696	327.14	-1.45557	327.14	-1.95087
0.1775	0.000448431		0.1775	0.000110839		0.1775	6.53778e-05		0.1775	0.000146616		329.05	1.5296	329.05	1.55195	329.05	0.0035	329.05	-0.52525	327.261	-1.00323	327.261	-1.49503	327.261	-1.96876		328.93	1.56233	328.93	1.55674	328.93	-0.00219	328.93	-0.47161	328.93	-0.98195	328.93	-1.47589	328.93	-1.97608
0.18	0.000444569		0.18	0.000114356		0.18	6.78395e-05		0.18	0.000147348		330.84	1.51877	330.84	1.54789	330.84	0.01575	330.84	-0.50723	329.05	-1.01434	329.05	-1.48542	329.05	-2.01703		330.719	1.56971	330.719	1.55619	330.719	0.03408	330.719	-0.45764	330.719	-0.96247	330.719	-1.47734	330.719	-1.97229
0.1825	0.00044403		0.1825	0.000114102		0.1825	7.04613e-05		0.1825	0.000143961		332.629	1.50585	332.629	1.54381	332.629	-0.0124	332.629	-0.50912	330.84	-1.00133	330.84	-1.4758	330.84	-2.01738		332.508	1.52428	332.508	1.5664	332.508	0.03983	332.508	-0.47834	332.508	-0.90379	332.508	-1.46997	332.508	-1.96075
0.185	0.00044792		0.185	0.000110619		0.185	6.99592e-05		0.185	0.000147824		334.418	1.48341	334.418	1.53529	334.418	0.0024	334.418	-0.49674	332.629	-1.00839	332.629	-1.48663	332.629	-1.99193		334.297	1.57497	334.297	1.57168	334.297	0.01602	334.297	-0.45129	334.297	-0.90695	334.297	-1.45754	334.297	-1.92987
0.1875	0.000450429		0.1875	0.000111279		0.1875	6.89962e-05		0.1875	0.000142695		336.206	1.4769	336.206	1.58427	336.206	0.02058	336.206	-0.49003	334.418	-1.02143	334.418	-1.49271	334.418	-2.01068		336.083	1.53283	336.083	1.58772	336.083	0.05045	336.083	-0.44301	336.083	-0.92115	336.083	-1.45513	336.083	-1.96073
0.19	0.000437082		0.19	0.000107813		0.19	6.74868e-05		0.19	0.000148171		337.994	1.51178	337.994	1.60447	337.994	-0.00669	337.994	-0.47094	336.206	-0.9712	336.206	-1.52082	336.206	-1.99626		337.872	1.52436	337.872	1.55342	337.872	0.05722	337.872	-0.45349	337.872	-0.93006	337.872	-1.44766	337.872	-1.93751
0.1925	0.000443167		0.1925	0.000111729		0.1925	6.77978e-05		0.1925	0.000146401		339.782	1.51487	339.782	1.59149	339.782	0.02163	339.782	-0.49456	337.994	-0.98018	337.994	-1.49537	337.994	-2.00209		339.659	1.56396	339.659	1.58354	339.659	0.04111	339.659	-0.42634	339.659	-0.90856	339.659	-1.45273	339.659	-1.93548
0.195	0.000443187		0.195	0.000108757		0.195	6.85412e-05		0.195	0.000148174		341.567	1.50103	341.567	1.58512	341.567	0.00533	341.567	-0.50295	339.782	-0.99314	339.782	-1.49825	339.782	-1.98026		341.447	1.54435	341.447	1.60129	341.447	0.05843	341.447	-0.44255	341.447	-0.94713	341.447	-1.44646	341.447	-1.94501
0.1975	0.000438909		0.1975	0.000111943		0.1975	6.60759e-05		0.1975	0.000141931		343.354	1.50205	343.354	1.56326	343.354	0.01179	343.354	-0.49518	341.567	-1.00105	341.567	-1.50425	341.567	-2.02475		343.234	1.57122	343.234	1.60834	343.234	0.0395	343.234	-0.43558	343.234	-0.9565	343.234	-1.44769	343.234	-1.92361
0.2	0.000441464		0.2	0.000111299		0.2	6.40573e-05		0.2	0.000145254		345.141	1.48614	345.141	1.59004	345.141	0.00647	345.141	-0.49593	343.354	-0.99488	343.354	-1.49292	343.354	-1.97157		345.021	1.53568	345.021	1.59146	345.021	0.02346	345.021	-0.49366	345.021	-0.9356	345.021	-1.45015	345.021	-1.94658
0.2025	0.00045076		0.2025	0.00011002		0.2025	6.78353e-05		0.2025	0.000141848		346.927	1.51373	346.927	1.58584	346.927	0.00537	346.927	-0.51849	345.141	-0.9937	345.141	-1.45638	345.141	-2.00496		346.807	1.55461	346.807	1.58699	346.807	0.03988	346.807	-0.43168	346.807	-0.90697	346.807	-1.45008	346.807	-1.93285
0.205	0.000437041		0.205	0.000108596		0.205	6.93955e-05		0.205	0.00014394		348.713	1.47772	348.713	1.60375	348.713	0.02786	348.713	-0.4926	346.927	-1.00655	346.927	-1.5001	346.927	-2.01254		348.591	1.57679	348.591	1.62465	348.591	0.03534	348.591	-0.4521	348.591	-0.93612	348.591	-1.42736	348.591	-1.91135
0.2075	0.000438854		0.2075	0.000109723		0.2075	6.4407e-05		0.2075	0.000147676		350.499	1.50748	350.499	1.62607	350.499	0.01585	350.499	-0.49232	348.713	-0.99628	348.713	-1.46667	348.713	-1.96481		350.377	1.53335	350.377	1.61279	350.377	0.04321	350.377	-0.42477	350.377	-0.9427	350.377	-1.43853	350.377	-1.91879
0.21	0.000435745		0.21	0.000107063		0.21	6.50931e-05		0.21	0.000149044		352.282	1.50227	352.282	1.5953	352.282	0.02657	352.282	-0.49961	350.499	-1.00105	350.499	-1.47887	350.499	-1.96497		352.162	1.53319	352.162	1.62242	352.162	0.06352	352.162	-0.42343	352.162	-0.91953	352.162	-1.43083	352.162	-1.91075
0.2125	0.00043191		0.2125	0.000107908		0.2125	6.6422e-05		0.2125	0.000142835		354.067	1.50345	354.067	1.5822	354.067	0.03563	354.067	-0.49927	352.282	-0.99273	352.282	-1.47846	352.282	-1.97247		353.947	1.56348	353.947	1.61307	353.947	0.07621	353.947	-0.4452	353.947	-0.90715	353.947	-1.39422	353.947	-1.94129
0.215	0.00043719		0.215	0.000109064		0.215	7.19054e-05		0.215	0.000143927		355.852	1.51633	355.852	1.56025	355.852	0.02197	355.852	-0.49512	354.067	-0.99041	354.067	-1.50479	354.067	-2.01127		355.732	1.53296	355.732	1.62027	355.732	0.06411	355.732	-0.43947	355.732	-0.91419	355.732	-1.4166	355.732	-1.9467
0.2175	0.000437769		0.2175	0.0001096		0.2175	6.65526e-05		0.2175	0.000144544		357.636	1.49423	357.636	1.55155	357.636	0.03442	357.636	-0.51183	355.852	-0.9941	355.852	-1.47286	355.852	-1.98002		357.514	1.57934	357.514	1.61179	357.514	0.06634	357.514	-0.42648	357.514	-0.93823	357.514	-1.42766	357.514	-1.94243
0.22	0.000437165		0.22	0.000109427		0.22	6.97543e-05		0.22	0.000144496		359.42	1.50185	359.42	1.57602	359.42	0.02921	359.42	-0.52091	357.636	-0.99875	357.636	-1.49443	357.636	-1.98743		359.298	1.62575	359.298	1.62646	359.298	0.06573	359.298	-0.42792	359.298	-0.87905	359.298	-1.42361	359.298	-1.95357
0.2225	0.000439289		0.2225	0.000108448		0.2225	6.72848e-05		0.2225	0.000143478		361.202	1.52328	361.202	1.63366	361.202	0.02317	361.202	-0.4806	359.42	-1.00038	359.42	-1.45932	359.42	-2.01323		361.081	1.57773	361.081	1.61637	361.081	0.05942	361.081	-0.41343	361.081	-0.86117	361.081	-1.39568	361.081	-1.91449
0.225	0.000439974		0.225	0.000110947		0.225	6.77212e-05		0.225	0.000142889		362.985	1.49277	362.985	1.58512	362.985	0.01292	362.985	-0.48774	361.202	-0.99996	361.202	-1.484	361.202	-2.01137		362.865	1.59539	362.865	1.65006	362.865	0.07126	362.865	-0.40903	362.865	-0.85894	362.865	-1.43931	362.865	-1.86379
0.2275	0.00044619		0.2275	0.000108788		0.2275	6.76202e-05		0.2275	0.000144306		364.768	1.48879	364.768	1.60513	364.768	0.03974	364.768	-0.49581	362.985	-1.01961	362.985	-1.46302	362.985	-1.98735		364.647	1.56985	364.647	1.67387	364.647	0.07166	364.647	-0.42773	364.647	-0.89207	364.647	-1.41509	364.647	-1.86713
0.23	0.000446787		0.23	0.000108056		0.23	7.07374e-05		0.23	0.000144479		366.55	1.50605	366.55	1.63619	366.55	0.05056	366.55	-0.4953	364.768	-1.00409	364.768	-1.4798	364.768	-2.01121		366.428	1.6212	366.428	1.65888	366.428	0.07399	366.428	-0.41894	366.428	-0.87304	366.428	-1.41848	366.428	-1.88974
0.2325	0.000442324		0.2325	0.000107461		0.2325	6.90472e-05		0.2325	0.000142673		368.33	1.49682	368.33	1.68937	368.33	0.02857	368.33	-0.48149	366.55	-0.98152	366.55	-1.43989	366.55	-2.00002		368.21	1.61174	368.21	1.66704	368.21	0.09066	368.21	-0.43036	368.21	-0.87723	368.21	-1.43566	368.21	-1.94321
0.235	0.000441167		0.235	0.000108218		0.235	7.26152e-05		0.235	0.000145566		370.112	1.50988	370.112	1.61646	370.112	0.04111	370.112	-0.46954	368.33	-0.98101	368.33	-1.43302	368.33	-1.98327		369.992	1.61193	369.992	1.68017	369.992	0.09875	369.992	-0.4085	369.992	-0.903	369.992	-1.40885	369.992	-1.87695
0.2375	0.00043939		0.2375	0.000105564		0.2375	7.01634e-05		0.2375	0.000145065		371.894	1.51448	371.894	1.68288	371.894	0.06712	371.894	-0.47561	370.112	-0.97244	370.112	-1.45132	370.112	-1.99227		371.774	1.59453	371.774	1.69497	371.774	0.09351	371.774	-0.40107	371.774	-0.89323	371.774	-1.38579	371.774	-1.85508
0.24	0.0004495		0.24	0.000109217		0.24	6.57484e-05		0.24	0.000139723		373.675	1.53183	373.675	1.66746	373.675	0.06032	373.675	-0.45888	371.894	-0.98092	371.894	-1.46646	371.894	-1.95517		373.553	1.58997	373.553	1.67923	373.553	0.09687	373.553	-0.36324	373.553	-0.87817	373.553	-1.40163	373.553	-1.91233
0.2425	0.000442552		0.2425	0.000109323		0.2425	7.22405e-05		0.2425	0.000144207		375.454	1.52693	375.454	1.68741	375.454	0.05689	375.454	-0.48105	373.675	-0.98536	373.675	-1.47528	373.675	-1.93646		375.334	1.61907	375.334	1.69241	375.334	0.13555	375.334	-0.39046	375.334	-0.87282	375.334	-1.39861	375.334	-1.87109
0.245	0.000449389		0.245	0.000105864		0.245	6.74223e-05		0.245	0.000143613		377.234	1.50297	377.234	1.68082	377.234	0.03496	377.234	-0.47471	375.454	-0.97272	375.454	-1.43529	375.454	-2.00248		377.114	1.60498	377.114	1.74194	377.114	0.09697	377.114	-0.38729	377.114	-0.88217	377.114	-1.36919	377.114	-1.86072
0.2475	0.000439042		0.2475	0.000109818		0.2475	7.39434e-05		0.2475	0.000143315		379.014	1.50766	379.014	1.69192	379.014	0.04755	379.014	-0.4674	377.234	-0.95	377.234	-1.45668	377.234	-1.9708		378.892	1.64055	378.892	1.75846	378.892	0.10897	378.892	-0.38988	378.892	-0.84044	378.892	-1.3812	378.892	-1.83873
0.25	0.000437519		0.25	0.000108034		0.25	7.97156e-05		0.25	0.000144734		380.792	1.51343	380.792	1.6831	380.792	0.05763	380.792	-0.44298	379.014	-0.97245	379.014	-1.46703	379.014	-1.98515		380.672	1.66815	380.672	1.74363	380.672	0.12004	380.672	-0.3693	380.672	-0.801	380.672	-1.40573	380.672	-1.86306
0.2525	0.000441555		0.2525	0.000108745		0.2525	6.56962e-05		0.2525	0.000139636		382.572	1.53089	382.572	1.70524	382.572	0.05509	382.572	-0.4812	380.792	-0.96877	380.792	-1.44745	380.792	-1.96078		382.452	1.68617	382.452	1.75193	382.452	0.13017	382.452	-0.36894	382.452	-0.8065	382.452	-1.39006	382.452	-1.87963
0.255	0.000434584		0.255	0.000105052		0.255	6.4059e-05		0.255	0.000141685		384.351	1.51973	384.351	1.70746	384.351	0.06939	384.351	-0.45673	382.572	-0.98616	382.572	-1.43573	382.572	-1.94926		384.231	1.57132	384.231	1.78997	384.231	0.12123	384.231	-0.37724	384.231	-0.81942	384.231	-1.36808	384.231	-1.8151
0.2575	0.000435197		0.2575	0.000110436		0.2575	7.36684e-05		0.2575	0.000144877		386.129	1.52556	386.129	1.75613	386.129	0.07277	386.129	-0.40566	384.351	-0.96035	384.351	-1.4539	384.351	-1.94509		386.007	1.64704	386.007	1.79004	386.007	0.13712	386.007	-0.37394	386.007	-0.81489	386.007	-1.38753	386.007	-1.81618
0.26	0.000441058		0.26	0.000110133		0.26	6.7569e-05		0.26	0.000144234		387.906	1.53248	387.906	1.70968	387.906	0.08625	387.906	-0.45806	386.129	-0.93251	386.129	-1.42169	386.129	-1.93535		387.786	1.69398	387.786	1.81738	387.786	0.13871	387.786	-0.37784	387.786	-0.79603	387.786	-1.33285	387.786	-1.8655
0.2625	0.000439362		0.2625	0.00010645		0.2625	7.35257e-05		0.2625	0.000143713		389.684	1.52032	389.684	1.72516	389.684	0.07954	389.684	-0.44303	387.906	-0.9669	387.906	-1.42881	387.906	-1.94585		389.564	1.69771	389.564	1.82987	389.564	0.14319	389.564	-0.35859	389.564	-0.76054	389.564	-1.35602	389.564	-1.84337
0.265	0.00043669		0.265	0.000110595		0.265	6.71255e-05		0.265	0.000144922		391.462	1.53682	391.462	1.73842	391.462	0.08884	391.462	-0.42513	389.684	-0.9601	389.684	-1.41703	389.684	-1.96369		391.34	1.69026	391.34	1.85477	391.34	0.12477	391.34	-0.33063	391.34	-0.78972	391.34	-1.35655	391.34	-1.75944
0.2675	0.000433011		0.2675	0.000111426		0.2675	6.42512e-05		0.2675	0.000147047		393.237	1.54273	393.237	1.75609	393.237	0.10824	393.237	-0.4338	391.462	-0.96433	391.462	-1.40052	391.462	-1.91331		393.117	1.67964	393.117	1.83261	393.117	0.12833	393.117	-0.35326	393.117	-0.80214	393.117	-1.34954	393.117	-1.83185
0.27	0.000426683		0.27	0.000104825		0.27	6.73187e-05		0.27	0.000144046		395.014	1.55503	395.014	1.77598	395.014	0.1184	395.014	-0.44719	393.237	-0.9334	393.237	-1.39501	393.237	-1.91635		394.894	1.74111	394.894	1.86827	394.894	0.17197	394.894	-0.35129	394.894	-0.81899	394.894	-1.35128	394.894	-1.85405
0.2725	0.000433251		0.2725	0.000109204		0.2725	7.18406e-05		0.2725	0.000140512		396.791	1.53128	396.791	1.81355	396.791	0.11088	396.791	-0.43682	395.014	-0.93859	395.014	-1.40207	395.014	-1.93777		396.669	1.74816	396.669	1.90312	396.669	0.15265	396.669	-0.31169	396.669	-0.77235	396.669	-1.32538	396.669	-1.81831
0.275	0.000423054		0.275	0.000108173		0.275	6.46568e-05		0.275	0.000140339		398.565	1.54468	398.565	1.83122	398.565	0.09664	398.565	-0.40555	396.791	-0.93573	396.791	-1.39653	396.791	-1.91495		398.445	1.74243	398.445	1.90661	398.445	0.19061	398.445	-0.35016	398.445	-0.75892	398.445	-1.32458	398.445	-1.7864
0.2775	0.000434434		0.2775	0.000108668		0.2775	6.83406e-05		0.2775	0.00013989		400.341	1.55809	400.341	1.82676	400.341	0.11777	400.341	-0.41509	398.565	-0.92583	398.565	-1.41459	398.565	-1.90867		400.219	1.74953	400.219	1.92085	400.219	0.17418	400.219	-0.31341	400.219	-0.72292	400.219	-1.33506	400.219	-1.75834
0.28	0.000429293		0.28	0.000110858		0.28	6.41551e-05		0.28	0.000143065		402.115	1.54182	402.115	1.85326	402.115	0.12712	402.115	-0.42271	400.341	-0.92896	400.341	-1.40903	400.341	-1.92448		401.995	1.73585	401.995	1.93097	401.995	0.2093	401.995	-0.29689	401.995	-0.7308	401.995	-1.29025	401.995	-1.765
0.2825	0.000431601		0.2825	0.000110842		0.2825	6.70648e-05		0.2825	0.000141797		403.89	1.5733	403.89	1.93505	403.89	0.1449	403.89	-0.40372	402.115	-0.93207	402.115	-1.38613	402.115	-1.91446		403.77	1.76063	403.77	1.98322	403.77	0.21772	403.77	-0.26009	403.77	-0.72488	403.77	-1.30948	403.77	-1.7813
0.285	0.000425497		0.285	0.000108453		0.285	6.60808e-05		0.285	0.000142832		405.665	1.56979	405.665	1.89741	405.665	0.14921	405.665	-0.36573	403.89	-0.91207	403.89	-1.36952	403.89	-1.87125		405.543	1.73419	405.543	1.99585	405.543	0.22234	405.543	-0.29413	405.543	-0.72111	405.543	-1.34627	405.543	-1.79371
0.2875	0.000421827		0.2875	0.000108932		0.2875	7.33349e-05		0.2875	0.000136429		407.438	1.57267	407.438	1.95265	407.438	0.16027	407.438	-0.38753	405.665	-0.90009	405.665	-1.34975	405.665	-1.90355		407.318	1.78945	407.318	1.97959	407.318	0.24223	407.318	-0.26742	407.318	-0.73906	407.318	-1.29011	407.318	-1.79066
0.29	0.000426188		0.29	0.00010844		0.29	6.54892e-05		0.29	0.000140951		409.212	1.60526	409.212	2.01232	409.212	0.1806	409.212	-0.37989	407.438	-0.91319	407.438	-1.34098	407.438	-1.88423		409.092	1.70862	409.092	2.01042	409.092	0.23448	409.092	-0.23924	409.092	-0.72661	409.092	-1.25904	409.092	-1.67175
0.2925	0.00042809		0.2925	0.000106349		0.2925	6.59135e-05		0.2925	0.000138408		410.984	1.59226	410.984	2.06535	410.984	0.17315	410.984	-0.36368	409.212	-0.89314	409.212	-1.34952	409.212	-1.90173		410.864	1.79755	410.864	2.04868	410.864	0.25154	410.864	-0.25008	410.864	-0.6685	410.864	-1.2807	410.864	-1.72464
0.295	0.000425443		0.295	0.000106835		0.295	6.88716e-05		0.295	0.000144767		412.757	1.56337	412.757	2.04317	412.757	0.19266	412.757	-0.31897	410.984	-0.8801	410.984	-1.35017	410.984	-1.85288		412.638	1.80165	412.638	2.08284	412.638	0.27244	412.638	-0.2768	412.638	-0.6201	412.638	-1.27597	412.638	-1.74469
0.2975	0.00042349		0.2975	0.000109268		0.2975	6.35003e-05		0.2975	0.000139939		414.531	1.59707	414.531	2.15813	414.531	0.19954	414.531	-0.33596	412.757	-0.8811	412.757	-1.35081	412.757	-1.87402		414.409	1.82178	414.409	2.11783	414.409	0.27903	414.409	-0.24422	414.409	-0.62611	414.409	-1.23605	414.409	-1.71646
0.3	0.00042434		0.3	0.000105827		0.3	6.76361e-05		0.3	0.000138562		416.301	1.59685	416.301	2.14038	416.301	0.21905	416.301	-0.35578	414.531	-0.85698	414.531	-1.33413	414.531	-1.92829		416.182	1.84033	416.182	2.11815	416.182	0.2761	416.182	-0.22318	416.182	-0.66235	416.182	-1.26393	416.182	-1.69593
0.3025	0.000419947		0.3025	0.000106969		0.3025	6.42101e-05		0.3025	0.000140189		418.074	1.61361	418.074	2.17128	418.074	0.24952	418.074	-0.33095	416.301	-0.83888	416.301	-1.29067	416.301	-1.84619		417.952	1.86692	417.952	2.17959	417.952	0.30467	417.952	-0.21369	417.952	-0.642	417.952	-1.24784	417.952	-1.6696
0.305	0.000417334		0.305	0.000106717		0.305	6.52716e-05		0.305	0.000139075		419.844	1.59857	419.844	2.21546	419.844	0.28841	419.844	-0.33175	418.074	-0.86393	418.074	-1.29442	418.074	-1.83224		419.725	1.82307	419.725	2.1915	419.725	0.30463	419.725	-0.19551	419.725	-0.64351	419.725	-1.24052	419.725	-1.70115
0.3075	0.000422943		0.3075	0.000110249		0.3075	6.37818e-05		0.3075	0.000139929		421.616	1.60264	421.616	2.32598	421.616	0.26839	421.616	-0.26702	419.844	-0.81969	419.844	-1.29817	419.844	-1.77588		421.497	1.91696	421.497	2.23398	421.497	0.33419	421.497	-0.19177	421.497	-0.60327	421.497	-1.2357	421.497	-1.5879
0.31	0.000424908		0.31	0.000110008		0.31	6.5565e-05		0.31	0.000139691		423.386	1.64702	423.386	2.35468	423.386	0.30477	423.386	-0.26209	421.616	-0.78145	421.616	-1.27356	421.616	-1.78951		423.266	1.93721	423.266	2.26408	423.266	0.34562	423.266	-0.15764	423.266	-0.6323	423.266	-1.20072	423.266	-1.66576
0.3125	0.000416917		0.3125	0.00011059		0.3125	6.48493e-05		0.3125	0.000140129		425.157	1.66066	425.157	2.38115	425.157	0.32095	425.157	-0.26474	423.386	-0.78337	423.386	-1.25367	423.386	-1.76259		425.037	1.86462	425.037	2.29502	425.037	0.37043	425.037	-0.14518	425.037	-0.5992	425.037	-1.19083	425.037	-1.61232
0.315	0.000424689		0.315	0.000111869		0.315	6.1497e-05		0.315	0.000138918		426.928	1.65946	426.928	2.42533	426.928	0.35398	426.928	-0.25028	425.157	-0.78025	425.157	-1.25109	425.157	-1.78723		426.806	1.93296	426.806	2.33009	426.806	0.37426	426.806	-0.17319	426.806	-0.60849	426.806	-1.19224	426.806	-1.63029
0.3175	0.000424124		0.3175	0.000110473		0.3175	6.47151e-05		0.3175	0.000139793		428.696	1.66465	428.696	2.37218	428.696	0.39207	428.696	-0.18929	426.928	-0.73193	426.928	-1.22331	426.928	-1.76209		428.577	1.94367	428.577	2.33216	428.577	0.40386	428.577	-0.09851	428.577	-0.55848	428.577	-1.1886	428.577	-1.65017
0.32	0.00042188		0.32	0.000110986		0.32	6.19887e-05		0.32	0.000139506		430.467	1.68363	430.467	2.47166	430.467	0.40322	430.467	-0.18999	428.696	-0.76392	428.696	-1.19236	428.696	-1.76089		430.345	1.94	430.345	2.37221	430.345	0.36764	430.345	-0.09902	430.345	-0.55221	430.345	-1.15481	430.345	-1.55614
0.3225	0.000421948		0.3225	0.000110451		0.3225	6.87495e-05		0.3225	0.000139043		432.234	1.71112	432.234	2.44284	432.234	0.45479	432.234	-0.17834	430.467	-0.73767	430.467	-1.15511	430.467	-1.70807		432.115	1.98599	432.115	2.39989	432.115	0.44689	432.115	-0.10094	432.115	-0.52054	432.115	-1.11723	432.115	-1.53545
0.325	0.000424517		0.325	0.000112156		0.325	6.95898e-05		0.325	0.000138181		434.004	1.74498	434.004	2.46933	434.004	0.47942	434.004	-0.1135	432.234	-0.72847	432.234	-1.10999	432.234	-1.68472		433.882	1.97916	433.882	2.44079	433.882	0.44886	433.882	-0.07249	433.882	-0.48872	433.882	-1.11605	433.882	-1.49158
0.3275	0.000415498		0.3275	0.000106896		0.3275	6.31732e-05		0.3275	0.000141082		435.771	1.74173	435.771	2.49139	435.771	0.531	435.771	-0.09992	434.004	-0.6801	434.004	-1.17662	434.004	-1.68897		435.652	2.00438	435.652	2.43134	435.652	0.43653	435.652	-0.08595	435.652	-0.42867	435.652	-1.10356	435.652	-1.54808
0.33	0.000424449		0.33	0.000109397		0.33	6.67809e-05		0.33	0.000140283		437.54	1.79682	437.54	2.48913	437.54	0.56154	437.54	-0.05974	435.771	-0.65682	435.771	-1.05276	435.771	-1.65451		437.418	2.0088	437.418	2.45905	437.418	0.50341	437.418	-0.05023	437.418	-0.40992	437.418	-1.03831	437.418	-1.49066
0.3325	0.000426289		0.3325	0.000107116		0.3325	6.33052e-05		0.3325	0.000142699		439.306	1.80739	439.306	2.50677	439.306	0.6165	439.306	-0.01195	437.54	-0.58332	437.54	-1.03593	437.54	-1.62003		439.187	2.0917	439.187	2.46613	439.187	0.53786	439.187	-0.04775	439.187	-0.36673	439.187	-1.07979	439.187	-1.44481
0.335	0.000413274		0.335	0.000108203		0.335	6.16312e-05		0.335	0.000133898		441.074	1.85509	441.074	2.5023	441.074	0.66725	441.074	-0.01541	439.306	-0.56805	439.306	-1.01281	439.306	-1.61317		440.953	2.07215	440.953	2.47735	440.953	0.55991	440.953	0.05019	440.953	-0.3427	440.953	-0.97808	440.953	-1.40474
0.3375	0.000415296		0.3375	0.000110419		0.3375	6.74915e-05		0.3375	0.000141853		442.84	1.85507	442.84	2.42705	442.84	0.70033	442.84	0.06658	441.074	-0.50959	441.074	-0.96133	441.074	-1.516		442.721	2.11506	442.721	2.46711	442.721	0.56385	442.721	0.06716	442.721	-0.36309	442.721	-0.97809	442.721	-1.43608
0.34	0.000417382		0.34	0.000108162		0.34	6.64796e-05		0.34	0.000137428		444.606	1.89431	444.606	2.5	444.606	0.71574	444.606	0.11631	442.84	-0.50132	442.84	-0.88939	442.84	-1.52199		444.486	2.166	444.486	2.49074	444.486	0.60024	444.486	0.02052	444.486	-0.37996	444.486	-0.97682	444.486	-1.39791
0.3425	0.00041665		0.3425	0.000109045		0.3425	6.60859e-05		0.3425	0.000133034		446.373	1.95264	446.373	2.53535	446.373	0.76987	446.373	0.14421	444.606	-0.49405	444.606	-0.86623	444.606	-1.47637		446.254	2.16573	446.254	2.53254	446.254	0.62329	446.254	0.06935	446.254	-0.3328	446.254	-0.9454	446.254	-1.36938
0.345	0.00041447		0.345	0.000107061		0.345	6.96285e-05		0.345	0.000140616		448.138	1.99827	448.138	2.49772	448.138	0.79792	448.138	0.21675	446.373	-0.37733	446.373	-0.84622	446.373	-1.44916		448.018	2.2135	448.018	2.47526	448.018	0.70264	448.018	0.15722	448.018	-0.21406	448.018	-0.89011	448.018	-1.26168
0.3475	0.000428464		0.3475	0.000104674		0.3475	7.004e-05		0.3475	0.000140381		449.904	2.03223	449.904	2.47557	449.904	0.85375	449.904	0.25607	448.138	-0.35296	448.138	-0.79157	448.138	-1.41456		449.783	2.24048	449.783	2.5212	449.783	0.7257	449.783	0.15691	449.783	-0.21564	449.783	-0.92773	449.783	-1.28911
0.35	0.000420378		0.35	0.000107516		0.35	6.6081e-05		0.35	0.000135846		451.668	2.08742	451.668	2.47112	451.668	0.90874	451.668	0.25173	449.904	-0.33762	449.904	-0.78098	449.904	-1.32097		451.549	2.19863	451.549	2.47881	451.549	0.73733	451.549	0.22746	451.549	-0.21262	451.549	-0.8159	451.549	-1.2335
0.3525	0.000412645		0.3525	0.000106031		0.3525	6.88255e-05		0.3525	0.000138424		453.434	2.11187	453.434	2.5087	453.434	0.93596	453.434	0.32146	451.668	-0.2791	451.668	-0.73103	451.668	-1.37109		453.313	2.36176	453.313	2.5	453.313	0.76423	453.313	0.23296	453.313	-0.18338	453.313	-0.81582	453.313	-1.22615
0.355	0.000416546		0.355	0.00010968		0.355	7.31603e-05		0.355	0.000133735		455.197	2.18828	455.197	2.40916	455.197	0.93287	455.197	0.33708	453.434	-0.22459	453.434	-0.66219	453.434	-1.29221		455.078	2.34556	455.078	2.42625	455.078	0.82263	455.078	0.26595	455.078	-0.07217	455.078	-0.77429	455.078	-1.11068
0.3575	0.000416332		0.3575	0.000108633		0.3575	6.48001e-05		0.3575	0.000137832		456.962	2.21699	456.962	2.37155	456.962	0.97104	456.962	0.39544	455.197	-0.15601	455.197	-0.65788	455.197	-1.20963		456.841	2.42706	456.841	2.41195	456.841	0.86291	456.841	0.30329	456.841	-0.01699	456.841	-0.74781	456.841	-1.14192
0.36	0.000415835		0.36	0.000104499		0.36	6.469e-05		0.36	0.000135968		458.725	2.26374	458.725	2.42463	458.725	0.97891	458.725	0.48324	456.962	-0.14967	456.962	-0.60633	456.962	-1.1344		458.606	2.38048	458.606	2.41913	458.606	0.92229	458.606	0.35945	458.606	-0.02649	458.606	-0.68364	458.606	-1.09785
0.3625	0.000417783		0.3625	0.000104373		0.3625	6.24099e-05		0.3625	0.000133475		460.487	2.29564	460.487	2.38703	460.487	0.97162	460.487	0.47611	458.725	-0.10014	458.725	-0.57525	458.725	-1.13654		460.368	2.44119	460.368	2.38503	460.368	0.86908	460.368	0.37513	460.368	-0.08055	460.368	-0.66468	460.368	-1.1059
0.365	0.000413736		0.365	0.000104414		0.365	6.79382e-05		0.365	0.000135903		462.251	2.34983	462.251	2.37156	462.251	0.99128	462.251	0.49178	460.487	-0.04559	460.487	-0.52999	460.487	-1.06865		462.13	2.41706	462.13	2.40296	462.13	0.93229	462.13	0.39082	462.13	-0.09166	462.13	-0.60677	462.13	-1.02706
0.3675	0.000419263		0.3675	0.000105925		0.3675	6.78323e-05		0.3675	0.000134663		464.013	2.41145	464.013	2.37821	464.013	1	464.013	0.5198	462.251	-0.03621	462.251	-0.57287	462.251	-1.06523		463.894	2.44099	463.894	2.3697	463.894	0.95543	463.894	0.3805	463.894	-0.04873	463.894	-0.58276	463.894	-1.05825
0.37	0.000417557		0.37	0.000106974		0.37	6.52164e-05		0.37	0.000140253		465.777	2.47626	465.777	2.30745	465.777	1.01041	465.777	0.48516	464.013	-0.02382	464.013	-0.52288	464.013	-1.02495		465.656	2.52737	465.656	2.33728	465.656	1.00435	465.656	0.48732	465.656	-0.02808	465.656	-0.58134	465.656	-1.10294
0.3725	0.000412908		0.3725	0.000103618		0.3725	6.42187e-05		0.3725	0.000141086		467.538	2.50714	467.538	2.28536	467.538	0.96946	467.538	0.52554	465.777	0.00867	465.777	-0.50908	465.777	-1.01044		467.419	2.53052	467.419	2.31807	467.419	1.02846	467.419	0.43364	467.419	-0.01391	467.419	-0.52968	467.419	-1.01056
0.375	0.000417672		0.375	0.000105557		0.375	6.50872e-05		0.375	0.000136317		469.298	2.48925	469.298	2.23232	469.298	0.95883	469.298	0.46245	467.538	4.06301e-10	467.538	-0.5	467.538	-1.05488		469.179	2.51606	469.179	2.30795	469.179	0.97338	469.179	0.5	469.179	0.01053	469.179	-0.50187	469.179	-1.01276
0.3775	0.000420121		0.3775	0.000104219		0.3775	6.52139e-05		0.3775	0.000135302		471.061	2.5	471.061	2.18813	471.061	0.94567	471.061	0.5	469.298	-0.00565	469.298	-0.53972	469.298	-1.02376		470.94	2.42476	470.94	2.32179	470.94	0.99942	470.94	0.52733	470.94	0.04659	470.94	-0.51549	470.94	-1.03426
0.38	0.000412088		0.38	0.000103932		0.38	6.3209e-05		0.38	0.000134688		472.821	2.47152	472.821	2.24569	472.821	0.90221	472.821	0.45496	471.061	-0.02134	471.061	-0.57942	471.061	-1		472.702	2.49039	472.702	2.296	472.702	1.02547	472.702	0.52285	472.702	0.00163	472.702	-0.5178	472.702	-0.97659
0.3825	0.000408506		0.3825	0.000102322		0.3825	6.57165e-05		0.3825	0.000132502		474.58	2.44517	474.58	2.13295	474.58	0.84865	474.58	0.43082	472.821	-0.06312	472.821	-0.55301	472.821	-1.05177		474.462	2.5	474.462	2.27351	474.462	1	474.462	0.50248	474.462	0.00638	474.462	-0.5	474.462	-1
0.385	0.000408336		0.385	0.000103423		0.385	6.61385e-05		0.385	0.000137889		476.342	2.43261	476.342	2.14408	476.342	0.82456	476.342	0.41143	474.58	-0.08783	474.58	-0.59743	474.58	-1.05193		476.221	2.4808	476.221	2.237	476.221	0.97263	476.221	0.44887	476.221	0.06663	476.221	-0.48847	476.221	-0.9539
0.3875	0.000404997		0.3875	0.000102429		0.3875	6.50692e-05		0.3875	0.00013575		478.101	2.32992	478.101	2.23927	478.101	0.76259	478.101	0.37022	476.342	-0.09446	476.342	-0.64657	476.342	-1.07051		477.982	2.52086	477.982	2.22278	477.982	1.01683	477.982	0.46178	477.982	0.09246	477.982	-0.53722	477.982	-1.01397
0.39	0.000405821		0.39	0.000108142		0.39	6.58173e-05		0.39	0.00013073		479.859	2.30146	479.859	2.11107	479.859	0.72587	479.859	0.31572	478.101	-0.11514	478.101	-0.68626	478.101	-1.16646		479.741	2.47447	479.741	2.20362	479.741	0.97421	479.741	0.46314	479.741	0.000794191	479.741	-0.63243	479.741	-0.99875
0.3925	0.000407956		0.3925	0.00010501		0.3925	6.34168e-05		0.3925	0.000133673		481.62	2.21469	481.62	2.12002	481.62	0.69505	481.62	0.26787	479.859	-0.17196	479.859	-0.72752	479.859	-1.20528		481.499	2.4377	481.499	2.1729	481.499	0.93827	481.499	0.45004	481.499	-0.09046	481.499	-0.5631	481.499	-1.04722
0.395	0.000403944		0.395	0.000103134		0.395	7.28017e-05		0.395	0.000138115		483.378	2.21277	483.378	2.16437	483.378	0.65245	483.378	0.23713	481.62	-0.22576	481.62	-0.78294	481.62	-1.2533		483.259	2.42816	483.259	2.19916	483.259	0.91379	483.259	0.48034	483.259	-0.07529	483.259	-0.6181	483.259	-1.06287
0.3975	0.000410054		0.3975	0.000106592		0.3975	6.22625e-05		0.3975	0.000134674		485.135	2.14722	485.135	2.14458	485.135	0.63089	485.135	0.1817	483.378	-0.25747	483.378	-0.81475	483.378	-1.2405		485.017	2.44266	485.017	2.17836	485.017	0.88073	485.017	0.32556	485.017	-0.10549	485.017	-0.61657	485.017	-1.06692
0.4	0.000408605		0.4	9.95813e-05		0.4	6.72189e-05		0.4	0.00013397		486.895	2.0944	486.895	2.12038	486.895	0.6127	486.895	0.17281	485.135	-0.30022	485.135	-0.82923	485.135	-1.29035		486.774	2.38351	486.774	2.18151	486.774	0.84004	486.774	0.38191	486.774	-0.1319	486.774	-0.6816	486.774	-1.10765
0.4025	0.000413534		0.4025	0.000104823		0.4025	6.46526e-05		0.4025	0.000134208		488.652	2.07234	488.652	2.11389	488.652	0.544	488.652	0.13449	486.895	-0.35902	486.895	-0.83584	486.895	-1.31069		488.533	2.42525	488.533	2.1698	488.533	0.86329	488.533	0.36018	488.533	-0.13981	488.533	-0.64239	488.533	-1.17733
0.405	0.000404794		0.405	0.000103099		0.405	6.47379e-05		0.405	0.000133974		490.408	2.03014	490.408	2.10298	490.408	0.55612	490.408	0.10092	488.652	-0.38269	488.652	-0.8881	488.652	-1.36972		490.29	2.38054	490.29	2.18782	490.29	0.78731	490.29	0.31243	490.29	-0.14974	490.29	-0.72749	490.29	-1.17172
0.4075	0.000410716		0.4075	0.000102419		0.4075	6.64236e-05		0.4075	0.000137407		492.165	1.97627	492.165	2.12084	492.165	0.50511	492.165	0.09205	490.408	-0.3943	490.408	-0.91674	490.408	-1.43428		492.046	2.36787	492.046	2.21658	492.046	0.82012	492.046	0.28494	492.046	-0.16669	492.046	-0.77617	492.046	-1.20084
0.41	0.000410666		0.41	0.000106118		0.41	6.52139e-05		0.41	0.000134901		493.923	1.94045	493.923	2.11659	493.923	0.49619	493.923	0.06704	492.165	-0.47719	492.165	-0.98158	492.165	-1.43985		493.802	2.31037	493.802	2.17268	493.802	0.76514	493.802	0.28927	493.802	-0.18931	493.802	-0.76456	493.802	-1.20101
0.4125	0.000400922		0.4125	0.000106997		0.4125	6.72204e-05		0.4125	0.000132873		495.678	1.92053	495.678	2.04158	495.678	0.48053	495.678	0.02305	493.923	-0.49884	493.923	-1.00707	493.923	-1.427		495.56	2.37618	495.56	2.15603	495.56	0.7388	495.56	0.31241	495.56	-0.18626	495.56	-0.79439	495.56	-1.1529
0.415	0.000405444		0.415	0.000107836		0.415	6.54817e-05		0.415	0.000134379		497.433	1.92394	497.433	2.07938	497.433	0.45561	497.433	-0.01998	495.678	-0.52048	495.678	-1.03412	495.678	-1.5081		497.315	2.32671	497.315	2.16911	497.315	0.71628	497.315	0.24734	497.315	-0.25209	497.315	-0.81793	497.315	-1.20904
0.4175	0.00040213		0.4175	0.000110715		0.4175	6.4792e-05		0.4175	0.000134428		499.19	1.88707	499.19	2.09507	499.19	0.43827	499.19	-0.04782	497.433	-0.54915	497.433	-1.05331	497.433	-1.58183		499.07	2.30608	499.07	2.18385	499.07	0.65846	499.07	0.19241	499.07	-0.25647	499.07	-0.81886	499.07	-1.25166
0.42	0.000405943		0.42	0.000103195		0.42	6.34659e-05		0.42	0.000136545		500.945	1.8311	500.945	2.13069	500.945	0.42093	500.945	-0.06236	499.19	-0.58384	499.19	-1.05517	499.19	-1.55421		500.824	2.26303	500.824	2.18042	500.824	0.69129	500.824	0.15484	500.824	-0.24288	500.824	-0.85495	500.824	-1.26918
0.4225	0.000406668		0.4225	0.000110731		0.4225	7.01389e-05		0.4225	0.000135262		502.699	1.83665	502.699	2.16189	502.699	0.38507	502.699	-0.11012	500.945	-0.57034	500.945	-1.05074	500.945	-1.52105		502.581	2.29526	502.581	2.16296	502.581	0.67833	502.581	0.18235	502.581	-0.26184	502.581	-0.89479	502.581	-1.28862
0.425	0.000402359		0.425	0.000102736		0.425	6.47858e-05		0.425	0.000132363		504.453	1.82948	504.453	2.11127	504.453	0.39046	504.453	-0.09142	502.699	-0.59398	502.699	-1.10297	502.699	-1.61502		504.335	2.22662	504.335	2.20413	504.335	0.63389	504.335	0.16793	504.335	-0.28282	504.335	-0.9271	504.335	-1.29069
0.4275	0.000405356		0.4275	0.000108548		0.4275	5.89384e-05		0.4275	0.000132123		506.207	1.79792	506.207	2.18011	506.207	0.40511	506.207	-0.1069	504.453	-0.6367	504.453	-1.10483	504.453	-1.59659		506.088	2.25406	506.088	2.19411	506.088	0.62284	506.088	0.11592	506.088	-0.32406	506.088	-0.93177	506.088	-1.27924
0.43	0.000400842		0.43	0.000104869		0.43	6.54043e-05		0.43	0.000132187		507.962	1.79499	507.962	2.18039	507.962	0.39367	507.962	-0.10527	506.207	-0.62319	506.207	-1.16178	506.207	-1.62974		507.842	2.29273	507.842	2.19152	507.842	0.59081	507.842	0.15502	507.842	-0.31492	507.842	-0.95277	507.842	-1.3257
0.4325	0.000405857		0.4325	0.000105956		0.4325	6.85266e-05		0.4325	0.000133779		509.715	1.81116	509.715	2.18068	509.715	0.37801	509.715	-0.12453	507.962	-0.63177	507.962	-1.13845	507.962	-1.63341		509.597	2.26575	509.597	2.18975	509.597	0.58073	509.597	0.07989	509.597	-0.36385	509.597	-0.921	509.597	-1.29493
0.435	0.000408741		0.435	0.00010624		0.435	6.55198e-05		0.435	0.000130866		511.468	1.78172	511.468	2.17214	511.468	0.37667	511.468	-0.14569	509.715	-0.67448	509.715	-1.12613	509.715	-1.63154		511.349	2.20675	511.349	2.24414	511.349	0.57448	511.349	0.08575	511.349	-0.3724	511.349	-0.95078	511.349	-1.34525
0.4375	0.000396816		0.4375	0.00010587		0.4375	6.6061e-05		0.4375	0.000134882		513.22	1.75866	513.22	2.16362	513.22	0.37364	513.22	-0.15165	511.468	-0.66097	511.468	-1.12956	511.468	-1.62967		513.102	2.22622	513.102	2.22834	513.102	0.57395	513.102	0.09595	513.102	-0.40215	513.102	-0.93534	513.102	-1.37047
0.44	0.000400847		0.44	0.000105295		0.44	6.26141e-05		0.44	0.00013575		514.974	1.73877	514.974	2.18165	514.974	0.39334	514.974	-0.12723	513.22	-0.69264	513.22	-1.14243	513.22	-1.67386		514.853	2.22809	514.853	2.24888	514.853	0.58106	514.853	0.08157	514.853	-0.40367	514.853	-0.98646	514.853	-1.36672
0.4425	0.000403319		0.4425	0.000103444		0.4425	6.3414e-05		0.4425	0.000129972		516.725	1.77509	516.725	2.12671	516.725	0.3802	516.725	-0.15787	514.974	-0.67411	514.974	-1.13483	514.974	-1.66829		516.605	2.17553	516.605	2.22565	516.605	0.57386	516.605	0.0484	516.605	-0.41479	516.605	-0.98984	516.605	-1.33402
0.445	0.000409893		0.445	0.000102814		0.445	6.5714e-05		0.445	0.000133885		518.477	1.74461	518.477	2.16911	518.477	0.37633	518.477	-0.14958	516.725	-0.70177	516.725	-1.12566	516.725	-1.68667		518.358	2.19022	518.358	2.25362	518.358	0.55235	518.358	0.05428	518.358	-0.37809	518.358	-0.95681	518.358	-1.29359
0.4475	0.000405522		0.4475	0.000108072		0.4475	6.54778e-05		0.4475	0.000131311		520.227	1.74275	520.227	2.1518	520.227	0.39855	520.227	-0.12514	518.477	-0.66617	518.477	-1.13853	518.477	-1.65714		520.109	2.18411	520.109	2.23783	520.109	0.57092	520.109	0.05727	520.109	-0.31857	520.109	-0.97777	520.109	-1.37865
0.45	0.00040487		0.45	0.000109118		0.45	6.42701e-05		0.45	0.000125931		521.978	1.70803	521.978	2.18095	521.978	0.38962	521.978	-0.12824	520.227	-0.65969	520.227	-1.14195	520.227	-1.65341		521.86	2.20362	521.86	2.25755	521.86	0.58664	521.86	0.08052	521.86	-0.31632	521.86	-0.97361	521.86	-1.31891
0.4525	0.000397549		0.4525	0.000106869		0.4525	6.21246e-05		0.4525	0.000127997		523.728	1.74117	523.728	2.11944	523.728	0.39079	523.728	-0.10855	521.978	-0.68132	521.978	-1.11389	521.978	-1.6423		523.61	2.24556	523.61	2.24341	523.61	0.55655	523.61	0.0734	523.61	-0.35512	523.61	-0.95438	523.61	-1.34412
0.455	0.000402		0.455	0.000104371		0.455	6.54356e-05		0.455	0.000132186		525.48	1.71917	525.48	2.07122	525.48	0.36671	525.48	-0.09645	523.728	-0.65979	523.728	-1.10786	523.728	-1.61092		525.36	2.26828	525.36	2.22844	525.36	0.54841	525.36	0.07207	525.36	-0.38136	525.36	-0.85728	525.36	-1.31142
0.4575	0.000405306		0.4575	0.000104531		0.4575	6.51506e-05		0.4575	0.000133873		527.23	1.73641	527.23	2.18005	527.23	0.39734	527.23	-0.12897	525.48	-0.66536	525.48	-1.09711	525.48	-1.61823		527.11	2.24618	527.11	2.20439	527.11	0.60421	527.11	0.1228	527.11	-0.35317	527.11	-0.92972	527.11	-1.33276
0.46	0.000400911		0.46	0.000106157		0.46	6.24743e-05		0.46	0.000133258		528.979	1.79607	528.979	2.14292	528.979	0.43218	528.979	-0.1349	527.23	-0.64483	527.23	-1.09581	527.23	-1.61632		528.859	2.2385	528.859	2.21502	528.859	0.61803	528.859	0.09401	528.859	-0.34228	528.859	-0.95319	528.859	-1.35025
0.4625	0.000408999		0.4625	0.000106618		0.4625	6.56674e-05		0.4625	0.000134195		530.728	1.79846	530.728	2.06821	530.728	0.4485	530.728	-0.08387	528.979	-0.66949	528.979	-1.06303	528.979	-1.5831		530.61	2.25965	530.61	2.17777	530.61	0.57937	530.61	0.16933	530.61	-0.3091	530.61	-0.90882	530.61	-1.277
0.465	0.000402411		0.465	0.000105831		0.465	6.46945e-05		0.465	0.000130753		532.476	1.80721	532.476	2.10189	532.476	0.45472	532.476	-0.06891	530.728	-0.67205	530.728	-1.07118	530.728	-1.63278		532.358	2.29201	532.358	2.15124	532.358	0.59701	532.358	0.17091	532.358	-0.31873	532.358	-0.90465	532.358	-1.2636
0.4675	0.000403419		0.4675	0.000101791		0.4675	6.20385e-05		0.4675	0.000132585		534.225	1.79369	534.225	2.08915	534.225	0.47019	534.225	-0.07674	532.476	-0.63145	532.476	-1.05256	532.476	-1.6106		534.107	2.30035	534.107	2.13379	534.107	0.63469	534.107	0.17828	534.107	-0.31284	534.107	-0.8942	534.107	-1.21352
0.47	0.00040872		0.47	0.000103686		0.47	6.4377e-05		0.47	0.000132059		535.973	1.82895	535.973	2.10075	535.973	0.47219	535.973	-0.04754	534.225	-0.58584	534.225	-1.01191	534.225	-1.53868		535.855	2.3023	535.855	2.12378	535.855	0.65233	535.855	0.18565	535.855	-0.32599	535.855	-0.92519	535.855	-1.26383
0.4725	0.000400494		0.4725	0.000106486		0.4725	6.17244e-05		0.4725	0.000133167		537.72	1.80907	537.72	2.11016	537.72	0.50702	537.72	-0.0098	535.973	-0.57235	535.973	-0.99802	535.973	-1.54967		537.602	2.34748	537.602	2.09725	537.602	0.63657	537.602	0.17278	537.602	-0.26689	537.602	-0.86199	537.602	-1.23499
0.475	0.000403098		0.475	0.000106343		0.475	5.99358e-05		0.475	0.000131278		539.467	1.89523	539.467	2.00679	539.467	0.54437	539.467	0.00991	537.72	-0.57995	537.72	-1.00932	537.72	-1.55513		539.349	2.34944	539.349	2.05008	539.349	0.63991	539.349	0.22788	539.349	-0.23642	539.349	-0.85153	539.349	-1.28337
0.4775	0.000416909		0.4775	0.000103587		0.4775	6.09413e-05		0.4775	0.000133755		541.216	1.89125	541.216	1.99633	541.216	0.53205	541.216	-0.00171	539.467	-0.54639	539.467	-0.997	539.467	-1.52006		541.096	2.33218	541.096	2.04584	541.096	0.68427	541.096	0.23815	541.096	-0.25944	541.096	-0.86745	541.096	-1.28542
0.48	0.000410045		0.48	0.000106894		0.48	6.49862e-05		0.48	0.0001321		542.963	1.92545	542.963	1.97704	542.963	0.56687	542.963	0.07211	541.216	-0.56505	541.216	-0.96108	541.216	-1.49604		542.843	2.38699	542.843	2.02178	542.843	0.69047	542.843	0.22384	542.843	-0.31744	542.843	-0.82182	542.843	-1.20446
0.4825	0.00041165		0.4825	0.000103524		0.4825	6.52361e-05		0.4825	0.000132554		544.709	1.98085	544.709	1.99096	544.709	0.5335	544.709	0.06713	542.963	-0.54455	542.963	-0.86061	542.963	-1.45544		544.589	2.34252	544.589	1.97543	544.589	0.71099	544.589	0.28762	544.589	-0.29238	544.589	-0.83523	544.589	-1.20266
0.485	0.0004144		0.485	0.000107683		0.485	6.50912e-05		0.485	0.00012842		546.455	2.0002	546.455	1.94296	546.455	0.55232	546.455	0.08399	544.709	-0.47988	544.709	-0.92229	544.709	-1.50881		546.335	2.37651	546.335	1.95385	546.335	0.69047	546.335	0.2979	546.335	-0.25747	546.335	-0.82351	546.335	-1.22016
0.4875	0.000421507		0.4875	0.00010909		0.4875	6.25652e-05		0.4875	0.000132796		548.2	2.03651	548.2	1.93922	548.2	0.53493	548.2	0.05243	546.455	-0.47947	546.455	-0.89267	546.455	-1.44058		548.081	2.38329	548.081	1.93226	548.081	0.71767	548.081	0.26335	548.081	-0.25646	548.081	-0.82938	548.081	-1.21258
0.49	0.000429261		0.49	0.000108736		0.49	6.86002e-05		0.49	0.00012615		549.946	2.01661	549.946	1.87578	549.946	0.53186	549.946	0.06074	548.2	-0.49011	548.2	-0.9276	548.2	-1.47		549.828	2.36445	549.828	1.93132	549.828	0.72292	549.828	0.30111	549.828	-0.25789	549.828	-0.77999	549.828	-1.19534
0.4925	0.000434286		0.4925	0.00010667		0.4925	6.61135e-05		0.4925	0.00012748		551.691	2.06351	551.691	1.89198	551.691	0.49679	551.691	0.05956	549.946	-0.46161	549.946	-0.92002	549.946	-1.4073		551.573	2.35361	551.573	1.91303	551.573	0.66614	551.573	0.27813	551.573	-0.25459	551.573	-0.82856	551.573	-1.1781
0.495	0.000433081		0.495	0.000103064		0.495	6.32642e-05		0.495	0.000129633		553.435	2.00649	553.435	1.87282	553.435	0.4836	553.435	0.05363	551.691	-0.44214	551.691	-0.95967	551.691	-1.48095		553.317	2.33157	553.317	1.89061	553.317	0.68952	553.317	0.30721	553.317	-0.29452	553.317	-0.82313	553.317	-1.24196
0.4975	0.000450943		0.4975	0.000106693		0.4975	6.70317e-05		0.4975	0.000126768		555.179	1.99931	555.179	1.82493	555.179	0.48052	555.179	0.00118	553.435	-0.49095	553.435	-0.96312	553.435	-1.42563		555.062	2.34156	555.062	1.87727	555.062	0.65469	555.062	0.25677	555.062	-0.33458	555.062	-0.82523	555.062	-1.26141
0.5	0.000450223		0.5	0.000110383		0.5	6.86599e-05		0.5	0.000130532		556.923	1.95606	556.923	1.8036	556.923	0.45722	556.923	-0.04178	555.179	-0.49459	555.179	-0.99649	555.179	-1.51034		556.805	2.2859	556.805	1.84245	556.805	0.66567	556.805	0.23668	556.805	-0.32387	556.805	-0.87255	556.805	-1.28667
0.5025	0.000468444		0.5025	0.000100456		0.5025	6.4897e-05		0.5025	0.000128746		558.667	1.9372	558.667	1.77123	558.667	0.41035	558.667	-0.03822	556.923	-0.50727	556.923	-1.033	556.923	-1.53242		558.549	2.24625	558.549	1.81837	558.549	0.60698	558.549	0.2542	558.549	-0.3495	558.549	-0.87215	558.549	-1.33316
0.505	0.000475224		0.505	0.00010761		0.505	6.77605e-05		0.505	0.000127527		560.41	1.91622	560.41	1.75437	560.41	0.37947	560.41	-0.07454	558.667	-0.56413	558.667	-1.07581	558.667	-1.51211		560.292	2.21781	560.292	1.80502	560.292	0.59315	560.292	0.22689	560.292	-0.42266	560.292	-0.90691	560.292	-1.35456
0.5075	0.000483649		0.5075	0.000102769		0.5075	6.68036e-05		0.5075	0.000124828		562.153	1.88463	562.153	1.81053	562.153	0.36458	562.153	-0.11561	560.41	-0.5698	560.41	-1.11233	560.41	-1.56183		562.035	2.16696	562.035	1.80735	562.035	0.56595	562.035	0.11426	562.035	-0.44654	562.035	-0.91907	562.035	-1.3335
0.51	0.00049737		0.51	0.00010848		0.51	6.85588e-05		0.51	0.000127698		563.895	1.84985	563.895	1.7362	563.895	0.33453	563.895	-0.12535	562.153	-0.62869	562.153	-1.1221	562.153	-1.62814		563.778	2.20737	563.778	1.77583	563.778	0.57693	563.778	0.07827	563.778	-0.43518	563.778	-0.94882	563.778	-1.41669
0.5125	0.000506421		0.5125	0.000106955		0.5125	7.10678e-05		0.5125	0.000126397		565.638	1.82355	565.638	1.70393	565.638	0.30953	565.638	-0.15123	563.895	-0.63337	563.895	-1.14918	563.895	-1.60233		565.52	2.14051	565.52	1.76907	565.52	0.53542	565.52	0.08132	565.52	-0.39789	565.52	-1.0062	565.52	-1.49024
0.515	0.000531022		0.515	0.000105736		0.515	6.9044e-05		0.515	0.00012948		567.379	1.80573	567.379	1.72255	567.379	0.30388	567.379	-0.20465	565.638	-0.63906	565.638	-1.16525	565.638	-1.65759		567.262	2.07364	567.262	1.75818	567.262	0.50631	567.262	0.08872	567.262	-0.47338	567.262	-1.0372	567.262	-1.45375
0.5175	0.000535774		0.5175	0.000112785		0.5175	7.19733e-05		0.5175	0.000129764		569.121	1.7423	569.121	1.75889	569.121	0.27382	569.121	-0.20965	567.379	-0.67588	567.379	-1.1703	567.379	-1.68154		569.003	2.05	569.003	1.73573	569.003	0.4543	569.003	-0.02247	569.003	-0.50525	569.003	-1.0431	569.003	-1.48677
0.52	0.000564526		0.52	0.000114671		0.52	7.48749e-05		0.52	0.000131895		570.862	1.73507	570.862	1.71342	570.862	0.26059	570.862	-0.24029	569.121	-0.71171	569.121	-1.22259	569.121	-1.71839		570.745	1.99594	570.745	1.7529	570.745	0.43378	570.745	-0.08015	570.745	-0.59696	570.745	-1.07536	570.745	-1.5391
0.5225	0.000584126		0.5225	0.000119681		0.5225	7.62173e-05		0.5225	0.000129046		572.603	1.73208	572.603	1.67682	572.603	0.24651	572.603	-0.25005	570.862	-0.73048	570.862	-1.22765	570.862	-1.72024		572.486	1.9659	572.486	1.73704	572.486	0.41612	572.486	-0.03372	572.486	-0.61791	572.486	-1.06117	572.486	-1.52579
0.525	0.000605965		0.525	0.000117539		0.525	8.62064e-05		0.525	0.000125995		574.344	1.68348	574.344	1.68669	574.344	0.22653	574.344	-0.26265	572.603	-0.73018	572.603	-1.2705	572.603	-1.78659		574.226	2.00311	574.226	1.72035	574.226	0.39465	574.226	-0.08418	574.226	-0.68262	574.226	-1.11856	574.226	-1.56463
0.5275	0.000617687		0.5275	0.000126279		0.5275	7.59781e-05		0.5275	0.000127456		576.084	1.67305	576.084	1.66341	576.084	0.19476	576.084	-0.27906	574.344	-0.77005	574.344	-1.24724	574.344	-1.76081		575.966	1.94264	575.966	1.69705	575.966	0.37317	575.966	-0.06957	575.966	-0.66037	575.966	-1.13954	575.966	-1.59188
0.53	0.000661049		0.53	0.000130899		0.53	8.52393e-05		0.53	0.000127392		577.824	1.6711	577.824	1.71093	577.824	0.1975	577.824	-0.30497	576.084	-0.78081	576.084	-1.25232	576.084	-1.7977		577.704	1.89658	577.704	1.70842	577.704	0.32783	577.704	-0.12147	577.704	-0.62813	577.704	-1.16053	577.704	-1.61336
0.5325	0.000680585		0.5325	0.000134851		0.5325	8.27053e-05		0.5325	0.00012739		579.563	1.6352	579.563	1.64126	579.563	0.19603	579.563	-0.31379	577.824	-0.79058	577.824	-1.29361	577.824	-1.82538		579.444	1.92738	579.444	1.67685	579.444	0.33116	579.444	-0.15025	579.444	-0.60791	579.444	-1.18779	579.444	-1.68697
0.535	0.000716142		0.535	0.000146005		0.535	9.34867e-05		0.535	0.000125164		581.302	1.66611	581.302	1.64017	581.302	0.17939	581.302	-0.32356	579.563	-0.79233	579.563	-1.31444	579.563	-1.83832		581.183	1.88132	581.183	1.66178	581.183	0.29918	581.183	-0.16601	581.183	-0.64187	581.183	-1.24018	581.183	-1.65054
0.5375	0.000726881		0.5375	0.000152704		0.5375	9.6753e-05		0.5375	0.000127029		583.041	1.64929	583.041	1.61036	583.041	0.17791	583.041	-0.33714	581.302	-0.80614	581.302	-1.28963	581.302	-1.84575		582.922	1.87688	582.922	1.67396	582.922	0.29677	582.922	-0.16297	582.922	-0.67231	582.922	-1.21094	582.922	-1.6759
0.54	0.00075596		0.54	0.000165992		0.54	9.32195e-05		0.54	0.000128678		584.778	1.64625	584.778	1.54297	584.778	0.15789	584.778	-0.36212	583.041	-0.82196	583.041	-1.32464	583.041	-1.82739		584.661	1.81801	584.661	1.65063	584.661	0.25906	584.661	-0.19031	584.661	-0.66793	584.661	-1.26083	584.661	-1.70899
0.5425	0.000799446		0.5425	0.000177505		0.5425	9.96813e-05		0.5425	0.000127694		586.516	1.63259	586.516	1.61274	586.516	0.1606	586.516	-0.37571	584.778	-0.83379	584.778	-1.36123	584.778	-1.85695		586.399	1.76713	586.399	1.64216	586.399	0.25665	586.399	-0.26826	586.399	-0.69286	586.399	-1.26802	586.399	-1.73438
0.545	0.00082968		0.545	0.00019837		0.545	9.8345e-05		0.545	0.000127393		588.254	1.61257	588.254	1.59849	588.254	0.13468	588.254	-0.38075	586.516	-0.83156	586.516	-1.35848	586.516	-1.86257		588.137	1.7803	588.137	1.62211	588.137	0.23421	588.137	-0.23631	588.137	-0.74629	588.137	-1.24885	588.137	-1.70185
0.5475	0.000867334		0.5475	0.000212931		0.5475	0.000102739		0.5475	0.000130357		589.992	1.62753	589.992	1.57763	589.992	0.12138	589.992	-0.37251	588.254	-0.85244	588.254	-1.34943	588.254	-1.88662		589.874	1.77425	589.874	1.63096	589.874	0.26328	589.874	-0.25498	589.874	-0.79514	589.874	-1.28871	589.874	-1.77745
0.55	0.000911335		0.55	0.000236484		0.55	0.000102228		0.55	0.000130546		591.729	1.61703	591.729	1.55017	591.729	0.12155	591.729	-0.38327	589.992	-0.87735	589.992	-1.35141	589.992	-1.87752		591.612	1.73137	591.612	1.62329	591.612	0.23701	591.612	-0.26642	591.612	-0.76878	591.612	-1.28336	591.612	-1.73529
0.5525	0.000959818		0.5525	0.000256962		0.5525	0.000107957		0.5525	0.000129161		593.466	1.61607	593.466	1.60899	593.466	0.12928	593.466	-0.38074	591.729	-0.85709	591.729	-1.34238	591.729	-1.89607		593.348	1.78296	593.348	1.62387	593.348	0.20405	593.348	-0.28944	593.348	-0.7296	593.348	-1.3496	593.348	-1.77423
0.555	0.000997866		0.555	0.000290523		0.555	0.000107065		0.555	0.000129476		595.202	1.59706	595.202	1.56831	595.202	0.11091	595.202	-0.38771	593.466	-0.87298	593.466	-1.38373	593.466	-1.88146		595.083	1.71605	595.083	1.6071	595.083	0.20163	595.083	-0.31536	595.083	-0.71811	595.083	-1.33548	595.083	-1.76491
0.5575	0.00106		0.5575	0.000315754		0.5575	0.000112712		0.5575	0.00013088		596.939	1.61093	596.939	1.53208	596.939	0.10011	596.939	-0.38519	595.202	-0.88287	595.202	-1.37943	595.202	-1.89819		596.819	1.70037	596.819	1.58454	596.819	0.17916	596.819	-0.32537	596.819	-0.79023	596.819	-1.32764	596.819	-1.82897
0.56	0.00111		0.56	0.000353155		0.56	0.000110421		0.56	0.000129347		598.674	1.58767	598.674	1.55117	598.674	0.07751	598.674	-0.41307	596.939	-0.88373	596.939	-1.40663	596.939	-1.90572		598.555	1.74073	598.555	1.59418	598.555	0.18055	598.555	-0.3108	598.555	-0.82239	598.555	-1.37004	598.555	-1.82933
0.5625	0.00117		0.5625	0.000384312		0.5625	0.000114571		0.5625	0.000132542		600.408	1.59409	600.408	1.56145	600.408	0.09111	600.408	-0.41341	598.674	-0.87657	598.674	-1.38661	598.674	-1.92984		600.291	1.6626	600.291	1.58069	600.291	0.14853	600.291	-0.33528	600.291	-0.82362	600.291	-1.37478	600.291	-1.84708
0.565	0.0012		0.565	0.000429545		0.565	0.000119331		0.565	0.000139992		602.143	1.56551	602.143	1.51203	602.143	0.08449	602.143	-0.44225	600.408	-0.90055	600.408	-1.39965	600.408	-1.91897		602.026	1.69335	602.026	1.55068	602.026	0.15754	602.026	-0.33519	602.026	-0.83163	602.026	-1.39333	602.026	-1.83202
0.5675	0.00127		0.5675	0.000478411		0.5675	0.000120087		0.5675	0.0001409		603.878	1.55494	603.878	1.50467	603.878	0.0745	603.878	-0.41413	602.143	-0.91551	602.143	-1.39224	602.143	-1.91917		603.761	1.66164	603.761	1.56442	603.761	0.11311	603.761	-0.36547	603.761	-0.83788	603.761	-1.39306	603.761	-1.88068
0.57	0.00133		0.57	0.000519735		0.57	0.000129113		0.57	0.000146488		605.613	1.56345	605.613	1.52831	605.613	0.06787	605.613	-0.43918	603.878	-0.9124	603.878	-1.40687	603.878	-1.90096		605.496	1.64754	605.496	1.54512	605.496	0.11544	605.496	-0.35381	605.496	-0.81174	605.496	-1.40284	605.496	-1.86757
0.5725	0.00135		0.5725	0.000576761		0.5725	0.000130642		0.5725	0.000146274		607.347	1.56877	607.347	1.50332	607.347	0.06375	607.347	-0.42911	605.613	-0.89626	605.613	-1.40735	605.613	-1.9233		607.228	1.61101	607.228	1.53407	607.228	0.11012	607.228	-0.39134	607.228	-0.82856	607.228	-1.42268	607.228	-1.85642
0.575	0.00144		0.575	0.000638503		0.575	0.000137028		0.575	0.000147014		609.081	1.55075	609.081	1.50047	609.081	0.06468	609.081	-0.44753	607.347	-0.92432	607.347	-1.43302	607.347	-1.93643		608.962	1.62572	608.962	1.53127	608.962	0.10384	608.962	-0.34065	608.962	-0.86213	608.962	-1.4061	608.962	-1.89353
0.5775	0.00148		0.5775	0.000711365		0.5775	0.000143416		0.5775	0.000148114		610.812	1.53166	610.812	1.51314	610.812	0.07402	610.812	-0.44982	609.081	-0.9323	609.081	-1.44453	609.081	-1.97354		610.695	1.60999	610.695	1.52847	610.695	0.10043	610.695	-0.40277	610.695	-0.89315	610.695	-1.42219	610.695	-1.8631
0.58	0.00155		0.58	0.000791126		0.58	0.000141956		0.58	0.000151337		612.546	1.53376	612.546	1.51035	612.546	0.05978	612.546	-0.46066	610.812	-0.93127	610.812	-1.45762	610.812	-1.94249		612.429	1.61668	612.429	1.51244	612.429	0.09701	612.429	-0.40271	612.429	-0.91757	612.429	-1.42322	612.429	-1.87321
0.5825	0.00165		0.5825	0.00088768		0.5825	0.000148759		0.5825	0.000153047		614.279	1.53692	614.279	1.49433	614.279	0.04806	614.279	-0.46297	612.546	-0.94631	612.546	-1.43452	612.546	-1.95936		614.162	1.58493	614.162	1.51456	614.162	0.08594	614.162	-0.39832	614.162	-0.9559	614.162	-1.43555	614.162	-1.88527
0.585	0.00171		0.585	0.000971443		0.585	0.000159971		0.585	0.000158377		616.011	1.52627	616.011	1.52036	616.011	0.03716	616.011	-0.47003	614.279	-0.95534	614.279	-1.44134	614.279	-1.97256		615.892	1.56437	615.892	1.52328	615.892	0.07106	615.892	-0.44745	615.892	-0.95401	615.892	-1.44288	615.892	-1.88577
0.5875	0.00181		0.5875	0.00108		0.5875	0.000156076		0.5875	0.000168202		617.741	1.55909	617.741	1.51103	617.741	0.04226	617.741	-0.47806	616.011	-0.94331	616.011	-1.44029	616.011	-1.96183		617.625	1.57424	617.625	1.52209	617.625	0.0743	617.625	-0.41849	617.625	-0.91134	617.625	-1.4364	617.625	-1.90365
0.59	0.00188		0.59	0.0012		0.59	0.000163146		0.59	0.000170747		619.473	1.54418	619.473	1.48846	619.473	0.03556	619.473	-0.47564	617.741	-0.95137	617.741	-1.4912	617.741	-1.97138		619.357	1.5873	619.357	1.52253	619.357	0.07658	619.357	-0.40111	619.357	-0.89434	619.357	-1.44751	619.357	-1.93893
0.5925	0.00196		0.5925	0.00132		0.5925	0.000163959		0.5925	0.000177334		621.205	1.5282	621.205	1.51238	621.205	0.0339	621.205	-0.46944	619.473	-0.96146	619.473	-1.46814	619.473	-1.95883		621.088	1.55231	621.088	1.5048	621.088	0.06359	621.088	-0.43146	621.088	-0.90397	621.088	-1.45737	621.088	-1.90858
0.595	0.00205		0.595	0.00143		0.595	0.000169662		0.595	0.000180911		622.936	1.52069	622.936	1.47882	622.936	0.03981	622.936	-0.49458	621.205	-0.93743	621.205	-1.46555	621.205	-1.97026		622.817	1.56375	622.817	1.52752	622.817	0.0649	622.817	-0.43	622.817	-0.91577	622.817	-1.45846	622.817	-1.96126
0.5975	0.00213		0.5975	0.00158		0.5975	0.000179491		0.5975	0.000185039		624.667	1.52907	624.667	1.50501	624.667	0.04739	624.667	-0.48175	622.936	-0.96261	622.936	-1.48658	622.936	-1.97249		624.548	1.54476	624.548	1.50398	624.548	0.03759	624.548	-0.41988	624.548	-0.91461	624.548	-1.45956	624.548	-1.96569
0.6	0.0022		0.6	0.00175		0.6	0.000186165		0.6	0.000188899		626.396	1.51941	626.396	1.5069	626.396	0.01455	626.396	-0.48508	624.667	-0.97174	624.667	-1.48244	624.667	-2.01343		626.279	1.53056	626.279	1.52173	626.279	0.02171	626.279	-0.47483	626.279	-0.9367	626.279	-1.46945	626.279	-1.94504
0.6025	0.00231		0.6025	0.00191		0.6025	0.000188833		0.6025	0.000195118		628.126	1.52988	628.126	1.49998	628.126	0.02464	628.126	-0.47607	626.396	-0.96985	626.396	-1.48775	626.396	-1.99175		628.009	1.51475	628.009	1.50808	628.009	0.03255	628.009	-0.46907	628.009	-0.97988	628.009	-1.48062	628.009	-1.96881
0.605	0.00238		0.605	0.00208		0.605	0.000185304		0.605	0.000198996		629.856	1.52338	629.856	1.49973	629.856	0.02125	629.856	-0.49175	628.126	-0.99508	628.126	-1.48992	628.126	-2.00878		629.737	1.52615	629.737	1.51424	629.737	0.0243	629.737	-0.45318	629.737	-0.96823	629.737	-1.48552	629.737	-1.97137
0.6075	0.00248		0.6075	0.00227		0.6075	0.000192438		0.6075	0.000208868		631.584	1.53276	631.584	1.54154	631.584	0.02459	631.584	-0.49321	629.856	-0.97716	629.856	-1.46062	629.856	-1.99082		631.467	1.52793	631.467	1.50305	631.467	0.03321	631.467	-0.45756	631.467	-0.95809	631.467	-1.49294	631.467	-1.96428
0.61	0.0026		0.61	0.00244		0.61	0.000196595		0.61	0.000207899		633.313	1.52411	633.313	1.49491	633.313	0.00939	633.313	-0.50037	631.584	-0.96528	631.584	-1.48013	631.584	-1.97472		633.196	1.56333	633.196	1.51084	633.196	0.02399	633.196	-0.47495	633.196	-0.9616	633.196	-1.48027	633.196	-1.95529
0.6125	0.00269		0.6125	0.00267		0.6125	0.000203186		0.6125	0.000222351		635.042	1.50908	635.042	1.49034	635.042	0.03123	635.042	-0.48951	633.313	-0.98654	633.313	-1.50438	633.313	-1.98996		634.925	1.51865	634.925	1.51201	634.925	0.01476	634.925	-0.46199	634.925	-0.9997	634.925	-1.46888	634.925	-1.95982
0.615	0.00281		0.615	0.00293		0.615	0.000213034		0.615	0.000230255		636.771	1.50782	636.771	1.5234	636.771	0.01096	636.771	-0.50334	635.042	-0.98574	635.042	-1.48928	635.042	-1.99601		636.652	1.53802	636.652	1.51316	636.652	0.01221	636.652	-0.48953	636.652	-0.95557	636.652	-1.50396	636.652	-1.98561
0.6175	0.00291		0.6175	0.00316		0.6175	0.000220167		0.6175	0.000235968		638.497	1.49063	638.497	1.48351	638.497	-0.00343	638.497	-0.49155	636.771	-0.97693	636.771	-1.48206	636.771	-1.99103		638.38	1.50933	638.38	1.50688	638.38	0.023	638.38	-0.46936	638.38	-0.96399	638.38	-1.49259	638.38	-1.96894
0.62	0.003		0.62	0.00335		0.62	0.000225396		0.62	0.000240665		640.225	1.49358	640.225	1.47461	640.225	0.02511	640.225	-0.513	638.497	-0.97115	638.497	-1.50477	638.497	-1.98791		640.108	1.50626	640.108	1.49563	640.108	0.00803	640.108	-0.48969	640.108	-0.98377	640.108	-1.49505	640.108	-1.98318
0.6225	0.00311		0.6225	0.00368		0.6225	0.000226151		0.6225	0.000251364		641.953	1.51879	641.953	1.52548	641.953	0.01154	641.953	-0.50503	640.225	-0.9694	640.225	-1.496	640.225	-2.01613		641.834	1.5512	641.834	1.49427	641.834	0.02644	641.834	-0.48255	641.834	-1.01072	641.834	-1.48497	641.834	-1.99358
0.625	0.00323		0.625	0.00396		0.625	0.000229187		0.625	0.000262832		643.678	1.51111	643.678	1.47684	643.678	0.00723	643.678	-0.48663	641.953	-0.97872	641.953	-1.52345	641.953	-1.99095		643.561	1.53049	643.561	1.49125	643.561	0.04103	643.561	-0.48266	643.561	-0.96544	643.561	-1.49122	643.561	-2.01366
0.6275	0.00333		0.6275	0.00426		0.6275	0.000240018		0.6275	0.000268663		645.405	1.51931	645.405	1.49902	645.405	0.00964	645.405	-0.49102	643.678	-0.976	643.678	-1.49582	643.678	-2.00079		645.288	1.553	645.288	1.50803	645.288	0.01267	645.288	-0.46542	645.288	-0.97649	645.288	-1.50376	645.288	-1.98741
0.63	0.00343		0.63	0.00458		0.63	0.000245344		0.63	0.000278114		647.132	1.50948	647.132	1.49912	647.132	0.01624	647.132	-0.50587	645.405	-1.00042	645.405	-1.49653	645.405	-2.00329		647.013	1.55467	647.013	1.50664	647.013	0.02342	647.013	-0.48724	647.013	-0.97567	647.013	-1.47739	647.013	-1.9805
0.6325	0.00356		0.6325	0.00491		0.6325	0.000242524		0.6325	0.000292938		648.856	1.50068	648.856	1.53906	648.856	0.01694	648.856	-0.4989	647.132	-0.98369	647.132	-1.49254	647.132	-1.98369		648.739	1.5131	648.739	1.5011	648.739	-0.00209	648.739	-0.4816	648.739	-0.98379	648.739	-1.48745	648.739	-2.00256
0.635	0.00365		0.635	0.00528		0.635	0.000247734		0.635	0.000301859		650.582	1.52369	650.582	1.50384	650.582	0.02184	650.582	-0.49669	648.856	-0.98606	648.856	-1.50115	648.856	-2.00834		650.465	1.51956	650.465	1.49803	650.465	0.01533	650.465	-0.50922	650.465	-0.96896	650.465	-1.50255	650.465	-2.01305
0.6375	0.0038		0.6375	0.00567		0.6375	0.000251295		0.6375	0.000318062		652.308	1.52229	652.308	1.50847	652.308	0.00148	652.308	-0.49639	650.582	-1.0015	650.582	-1.50505	650.582	-2.0017		652.189	1.5276	652.189	1.50402	652.189	0.02987	652.189	-0.48914	652.189	-0.96171	652.189	-1.48249	652.189	-1.9811
0.64	0.00395		0.64	0.00599		0.64	0.000268824		0.64	0.000323673		654.031	1.4933	654.031	1.51754	654.031	-0.00459	654.031	-0.49801	652.308	-0.9768	652.308	-1.48535	652.308	-1.98954		653.914	1.52122	653.914	1.51248	653.914	0.01579	653.914	-0.5139	653.914	-0.95218	653.914	-1.50013	653.914	-2.00708
0.6425	0.00402		0.6425	0.00623		0.6425	0.000271276		0.6425	0.000335884		655.756	1.51731	655.756	1.54433	655.756	0.00869	655.756	-0.49109	654.031	-1.00132	654.031	-1.51446	654.031	-1.99215		655.639	1.54364	655.639	1.49615	655.639	0.00264	655.639	-0.49819	655.639	-0.98697	655.639	-1.5002	655.639	-1.99061
0.645	0.00419		0.645	0.0068		0.645	0.000281545		0.645	0.00034614		657.479	1.49783	657.479	1.53575	657.479	0.01354	657.479	-0.49273	655.756	-0.97265	655.756	-1.49951	655.756	-2.00031		657.362	1.51001	657.362	1.47816	657.362	0.00189	657.362	-0.46657	657.362	-0.99828	657.362	-1.48648	657.362	-2.00892
0.6475	0.00431		0.6475	0.0071		0.6475	0.000280259		0.6475	0.000359783		659.203	1.51439	659.203	1.49179	659.203	0.00996	659.203	-0.49534	657.479	-0.9932	657.479	-1.50347	657.479	-2.00849		659.087	1.53881	659.087	1.50804	659.087	-0.00745	659.087	-0.50872	659.087	-0.97665	659.087	-1.49788	659.087	-2.00021
0.65	0.00443		0.65	0.00749		0.65	0.000287907		0.65	0.000368476		660.927	1.51714	660.927	1.53412	660.927	0.00637	660.927	-0.5008	659.203	-0.98867	659.203	-1.47752	659.203	-1.99643		660.809	1.5724	660.809	1.51479	660.809	0.03281	660.809	-0.49449	660.809	-0.96517	660.809	-1.51056	660.809	-1.99346
0.6525	0.00456		0.6525	0.0082		0.6525	0.000294639		0.6525	0.000387355		662.649	1.50927	662.649	1.49018	662.649	-0.00481	662.649	-0.49394	660.927	-1.00725	660.927	-1.48938	660.927	-2.01387		662.532	1.52111	662.532	1.51575	662.532	0.000543648	662.532	-0.50919	662.532	-0.97086	662.532	-1.50064	662.532	-1.98673
0.655	0.0047		0.655	0.00854		0.655	0.000298871		0.655	0.000394812		664.372	1.49926	664.372	1.52367	664.372	0.0042	664.372	-0.50703	662.649	-0.99875	662.649	-1.51384	662.649	-2.00922		664.256	1.51464	664.256	1.50017	664.256	-0.01265	664.256	-0.47619	664.256	-0.97698	664.256	-1.48823	664.256	-1.98968
0.6575	0.00487		0.6575	0.00882		0.6575	0.000306954		0.6575	0.000408054		666.093	1.50832	666.093	1.53504	666.093	0.00647	666.093	-0.48691	664.372	-0.9993	664.372	-1.50053	664.372	-1.97879		665.977	1.50335	665.977	1.50853	665.977	0.0209	665.977	-0.4967	665.977	-0.9931	665.977	-1.51477	665.977	-1.99844
0.66	0.005		0.66	0.00931		0.66	0.000303281		0.66	0.000421139		667.816	1.50676	667.816	1.50659	667.816	-0.01148	667.816	-0.4782	666.093	-1.0049	666.093	-1.52344	666.093	-2.01104		667.7	1.50165	667.7	1.49953	667.7	0.00959	667.7	-0.48252	667.7	-0.97616	667.7	-1.51495	667.7	-1.97633
0.6625	0.00513		0.6625	0.0097		0.6625	0.000319895		0.6625	0.00042209		669.538	1.50094	669.538	1.53786	669.538	0.00591	669.538	-0.47709	667.816	-0.99446	667.816	-1.48812	667.816	-1.99356		669.42	1.54637	669.42	1.49959	669.42	0.01258	669.42	-0.47848	669.42	-0.96518	669.42	-1.50887	669.42	-1.98514
0.665	0.00529		0.665	0.01004		0.665	0.000327115		0.665	0.000439257		671.258	1.51736	671.258	1.53594	671.258	-0.0028	671.258	-0.50733	669.538	-1.0011	669.538	-1.50162	669.538	-1.99084		671.142	1.51261	671.142	1.49717	671.142	0.00983	671.142	-0.51205	671.142	-0.99812	671.142	-1.49778	671.142	-2.01135
0.6675	0.00541		0.6675	0.0105		0.6675	0.000329784		0.6675	0.000449051		672.98	1.50302	672.98	1.51853	672.98	-0.000586599	672.98	-0.50056	671.258	-0.99672	671.258	-1.51356	671.258	-2.00104		672.862	1.49805	672.862	1.49802	672.862	0.01088	672.862	-0.49214	672.862	-1.02742	672.862	-1.49927	672.862	-1.99317
0.67	0.00552		0.67	0.0108		0.67	0.00033419		0.67	0.000453288		674.7	1.49396	674.7	1.52101	674.7	-0.00175	674.7	-0.49856	672.98	-0.98633	672.98	-1.51292	672.98	-1.99652		674.583	1.52991	674.583	1.49969	674.583	-0.00812	674.583	-0.51128	674.583	-1.02569	674.583	-1.5171	674.583	-1.99819
0.6725	0.00571		0.6725	0.01141		0.6725	0.000335728		0.6725	0.000477577		676.421	1.50715	676.421	1.53453	676.421	-0.00376	676.421	-0.48897	674.7	-1.00407	674.7	-1.49655	674.7	-2.00492		676.302	1.4977	676.302	1.50794	676.302	0.01771	676.302	-0.51308	676.302	-0.99345	676.302	-1.49601	676.302	-2.01867
0.675	0.00583		0.675	0.01205		0.675	0.00035475		0.675	0.000478292		678.139	1.49698	678.139	1.51705	678.139	-0.00158	678.139	-0.50219	676.421	-1.00075	676.421	-1.51325	676.421	-2.00781		678.023	1.51031	678.023	1.52279	678.023	0.0044	678.023	-0.48887	678.023	-1.00567	678.023	-1.50006	678.023	-2.01215
0.6775	0.00598		0.6775	0.01263		0.6775	0.000358651		0.6775	0.000489843		679.86	1.50695	679.86	1.51503	679.86	0.00144	679.86	-0.50498	678.139	-1.00447	678.139	-1.5221	678.139	-2.01257		679.744	1.50529	679.744	1.50541	679.744	0.00826	679.744	-0.49504	679.744	-0.99738	679.744	-1.50036	679.744	-1.99021
0.68	0.00624		0.68	0.01339		0.68	0.000361672		0.68	0.000520071		681.578	1.49675	681.578	1.50635	681.578	-0.00819	681.578	-0.4926	679.86	-0.99113	679.86	-1.49004	679.86	-2.01919		681.462	1.51466	681.462	1.48719	681.462	-0.01177	681.462	-0.47954	681.462	-1.03867	681.462	-1.50947	681.462	-2.0127
0.6825	0.00634		0.6825	0.01378		0.6825	0.000366438		0.6825	0.000526173		683.298	1.50243	683.298	1.51975	683.298	-0.00266	683.298	-0.49922	681.578	-0.9989	681.578	-1.50207	681.578	-2.00373		683.182	1.5	683.182	1.49785	683.182	0.02354	683.182	-0.50599	683.182	-1.03825	683.182	-1.5073	683.182	-1.99274
0.685	0.00652		0.685	0.01452		0.685	0.000382728		0.685	0.000542385		685.015	1.50704	685.015	1.51542	685.015	-0.01399	685.015	-0.49257	683.298	-0.99263	683.298	-1.48892	683.298	-1.99196		684.899	1.47731	684.899	1.51097	684.899	0.00729	684.899	-0.50065	684.899	-1.02246	684.899	-1.51644	684.899	-1.9921
0.6875	0.00664		0.6875	0.01496		0.6875	0.000389636		0.6875	0.000560461		686.734	1.50102	686.734	1.47344	686.734	-0.01186	686.734	-0.49163	685.015	-0.99138	685.015	-1.49468	685.015	-1.96733		686.618	1.52826	686.618	1.49352	686.618	0.00439	686.618	-0.51702	686.618	-1.00251	686.618	-1.50677	686.618	-2.02238
0.69	0.00684		0.69	0.01566		0.69	0.000381208		0.69	0.000578874		688.451	1.51089	688.451	1.54644	688.451	-0.00721	688.451	-0.48502	686.734	-0.98614	686.734	-1.48472	686.734	-1.96297		688.335	1.47991	688.335	1.50907	688.335	0.01673	688.335	-0.49147	688.335	-0.99243	688.335	-1.50842	688.335	-1.99283
0.6925	0.00695		0.6925	0.01601		0.6925	0.000392244		0.6925	0.00058775		690.17	1.51014	690.17	1.50658	690.17	-0.00172	690.17	-0.48791	688.451	-1.00601	688.451	-1.51255	688.451	-1.9826		690.054	1.502	690.054	1.48828	690.054	0.00138	690.054	-0.50065	690.054	-1.02047	690.054	-1.50757	690.054	-1.9826
0.695	0.00715		0.695	0.01636		0.695	0.000405578		0.695	0.000602429		691.886	1.51362	691.886	1.51976	691.886	-0.00298	691.886	-0.50222	690.17	-1.0038	690.17	-1.51049	690.17	-2.0004		691.77	1.47763	691.77	1.47407	691.77	0.00701	691.77	-0.51274	691.77	-1.018	691.77	-1.49168	691.77	-2.01101
0.6975	0.00731		0.6975	0.0169		0.6975	0.000415055		0.6975	0.000609106		693.604	1.49057	693.604	1.48422	693.604	-0.01435	693.604	-0.5137	691.886	-1.00361	691.886	-1.52104	691.886	-1.98874		693.486	1.50287	693.486	1.49865	693.486	0.00783	693.486	-0.51762	693.486	-1.01056	693.486	-1.50594	693.486	-1.99504
[truncated: 361 more rows]

## Sheet: Figure 4
Figure 4b	NiFe		Figure 4b	MoNiFe		Figure 4c	MoNiFe pH=11.78		Figure 4c	MoNiFe pH=12.75		Figure 4c	MoNiFe pH=12.91		Figure 4c	MoNiFe pH=13.65		Figure 4c	NiFe pH=11.78		Figure 4c	NiFe pH=12.75		Figure 4c	NiFe pH=12.91		Figure 4c	NiFe pH=13.65		Figure 4d	MoNiFe		Figure 4d	NiFe		Figure 4e	MoNiFe-1 M NaOH		Figure 4e	MoNiFe-1 M NaOD		Figure 4e	NiFe-1 M NaOH		Figure 4e	NiFe-1 M NaOD		Figure 4f	MoNiFe
[truncated: 1,600 more rows]

[truncated: 32 more sheets: Figure 5, Figure 6, Figure 7, Supplementary Fig. S2, Supplementary Fig. S3, Supplementary Fig. S5, Supplementary Fig. S7, Supplementary Fig. S8, Supplementary Fig. S9, Supplementary Fig. S10, Supplementary Fig. S11, Supplementary Fig. S12, Supplementary Fig. S14, Supplementary Fig. S17, Supplementary Fig. S18, Supplementary Fig. S19, Supplementary Fig. S20, Supplementary Fig. S21, Supplementary Fig. S22, Supplementary Fig. S24 …]
